# Supplementary material for: Identification and Characterization of Wilt and Salt Stress-Responsive MicroRNAs in Chickpea through High-Throughput Sequencing
Source: PLoS One. 2014 Oct 8;9(10):e108851. doi: 10.1371/journal.pone.0108851 (PMC4190074; doi:10.1371/journal.pone.0108851)
Supplement: Table S1 — Conserved miRNAs that were identified in the three libraries with their detailed information. (XLSX) [file pone.0108851.s002.xlsx]

## Sheet: S1- conserved miRNAs
Table S1. Conserved miRNAs that were identified in the three libraries with their detailed information
miRNA	miR Family	Sequence	Length	Reads (TPM)			Chromosome	miRNA*	Start	End	Orientation	Minimum Free Energy	Adjusted	Hairpin	miRNA* Start Coord	miRNA* End Coord
				Control	Wilt Stress	Salt Stress						(MFE)	MFE	G/C%
miR156_1	mir156	UUGACAGAAGAGAGAGAGCAC	21	136.075	4599.04	157.511	scaffold1580_version_1.0	NO	52925	52945	+ [Positive strand]	-41.8	-49.1765	44.7059	-1	-1
miR156_2		UUGACAGAAGAUAGAGGGCAC	21	3.01273	4.86805	2.58214	MtChr6 Medicago psedomoleclar	NO	17629788	17629808	- [Negative strand]	-42.6	-39.0826	38.5321	-1	-1
miR156_3		UGACAGAAGAGAGUGAGCAC	20	16955	171370	11124.9	Ca4_version_1.0	GCTCACTTTCTATCTGTCACC	44874629	44874648	- [Negative strand]	-53.1	-57.7174	44.5652	44874562	44874582
miR156_4		UGACAGAAGAGAGUGAGCAC	20				Ca5_version_1.0	GCTTACTCTCTATCTGTCACC	35818615	35818634	- [Negative strand]	-52.8	-58.022	43.956	35818544	35818564
miR156_5		UGACAGAAGAGAGUGAGCAC	20				Ca5_version_1.0	NO	35226603	35226622	+ [Positive strand]	-39.6	-46.5882	42.3529	-1	-1
miR156_6		UGACAGAAGAGAGUGAGCAC	20				Ca7_version_1.0	NO	1284221	1284240	+ [Positive strand]	-65.1	-44.8966	37.931	-1	-1
miR156_7		UGACAGAAGAGGGUGAGCAC	20	8.96646	43.8124	8.54094	MtChr1 Medicago psedomoleclar_March_2009	NO	3228450	3228469	+ [Positive strand]	-30.7	-39.8701	32.4675	-1	-1
miR156_8		UGACAGACGAGAGUGAGCAC	20	9.89897	103.13	6.15742	gi|352928362|gb|AFSP01022217.1| Cajans cajan contig22264	NO	7424	7443	- [Negative strand]	-52.7	-57.9121	42.8571	-1	-1
miR156_9		UUGACAGAAGAUAGAAAGCAC	21	1.86502	2.70447	7.34918	gi|352886664|gb|AFSP01063885.1| Cajans cajan contig64002	NO	2202	2222	+ [Positive strand]	-42.7	-45.4255	39.3617	-1	-1
miR156_10		UUGACAGAAGAUAGAGAGCAC	21	5950.72	5295.9	5659.27	SRTC23078 (Locs_40029)	GCTCTCTAGACTTCTGTCATC	134	154	- [Negative strand]	-60.3	-38.9032	32.2581	31	51
miR156_11		UUGACAGAAGAUAGAGAGCAC	21				Ca6_version_1.0	GCTCTCTATGCTTCTGTCATC	2528278	2528298	- [Negative strand]	-47.1	-58.1481	39.5062	2528219	2528239
miR156_12		UUGACAGAAGAUAGAGAGCAC	21				Ca3_version_1.0	NO	25200808	25200828	+ [Positive strand]	-45.9	-55.9756	32.9268	-1	-1
miR156_13		UUGACAGAAGAUAGAGAGCAC	21				Ca6_version_1.0	NO	14260671	14260691	+ [Positive strand]	-46.4	-46.4	34	-1	-1
miR156_14		UUGACAGAAGAUAGAGAGCAC	21				Ca8_version_1.0	NO	14160024	14160044	- [Negative strand]	-51.1	-42.9412	35.2941	-1	-1
miR159_1	mir159	UUUGGAUUGAAGGGAGCUCUA	21	134.21	819.455	526.36	Ca7_version_1.0	GAGCTCCTTTTAGTCCAAATG	14884652	14884672	+ [Positive strand]	-97.2	-49.8462	38.4615	14884670	14884691
miR159_2							Ca8_version_1.0	GAGCTCCTTTTAGTCCAAATG	11393460	11393480	+ [Positive strand]	-94.2	-48.3077	38.9744	11393478	11393499
miR159_3		AUUGGAGUGAAGGGAGCUCCA	21	8.823	130.356	60.9783	Ca2_version_1.0	NO	13935752	13935772	- [Negative strand]	-83.4	-44.3617	41.4894	-1	-1
miR160_1	mir160	UGCCUGGCUCCCUGAAUGCCA	21	0.502122	1.62268	1.98626	Ca1_version_1.0	NO	6658138	6658158	- [Negative strand]	-42.8	-50.3529	40	-1	-1
miR160_2		UGCCUGGCUCCCUGUAUGCCA	21	85.4324	104.573	132.682	Ca3_version_1.0	GCGTACAAGGAGCCATGCATG	32984804	32984824	- [Negative strand]	-45.6	-53.0233	48.8372	32984741	32984761
miR160_3		UGCCUGGCUCCCUGUAUGCCA	21	85.4324	104.573	132.682	Ca4_version_1.0	GCGTATGAGGAGCCAAGCATA	10315830	10315850	- [Negative strand]	-47.1	-54.7674	47.6744	10315767	10315787
miR160_4		UGCCUGGCUCCCUGUAUGCCA	21	85.4324	104.573	132.682	Ca4_version_1.0	NO	19971530	19971550	- [Negative strand]	-48.8	-56.7442	48.8372	-1	-1
miR162_1	mir162	UCGAUAAACCUCUGCAUCCAG	21	2.58234	2.88477	3.37665	Ca7_version_1.0	NO	7679640	7679660	+ [Positive strand]	-47.5	-38.3064	42.7419	-1	-1
miR164_1	mir164	UGGAGAAGCAGGGCACAUGCU	21	0.286927	8.47401	1.78764	Ca7_version_1.0	NO	33442678	33442698	+ [Positive strand]	-34.34	-45.7867	45.3333	-1	-1
miR164_2		UGGAGAAGCAGGGCACGUGCA	21	439.93	1252.35	428.239	Ca3_version_1.0	NO	20759462	20759482	+ [Positive strand]	-68.1	-38.9143	39.4286	-1	-1
miR164_3		UGGAGAAGCAGGGCACGUGCA	21				Ca3_version_1.0	NO	38007519	38007539	+ [Positive strand]	-37.3	-43.3721	41.8605	-1	-1
miR164_4		UGGAGAAGCAGGGCACGUGCA	21				Ca4_version_1.0	NO	7727761	7727781	+ [Positive strand]	-45.93	-38.9237	47.4576	-1	-1
miR166_1	mir166	UCGGACCAGGCUUCAUUCCCC	21	3637.23	23383.4	11575.9	Ca5_version_1.0	GGAATGTTGGCTGGCTCGAGG	47802209	47802229	- [Negative strand]	-42.15	-41.7327	47.5248	47802277	47802297
miR166_2		UCGGACCAGGCUUCAUUCCCC	21				Ca7_version_1.0	GGAATGTTGTCTGGCTCGAGG	34613199	34613219	- [Negative strand]	-41.9	-52.375	47.5	34613254	34613274
miR166_3		UCGGACCAGGCUUCAUUCCCC	21				Ca4_version_1.0	NO	2982935	2982955	- [Negative strand]	-46.2	-47.1429	41.8367	-1	-1
miR166_4		UCGGACCAGGCUUCAUUCCCG	21	785.175	4446.33	1499.83	Ca1_version_1.0	GGAATGTTGTTTGGCTCGAGG	609780	609800	- [Negative strand]	-59.7	-36.6258	34.9693	609887	609907
miR166_5		UCGGACCAGGCUUCAUUCCCU	21	58.3896	358.072	190.681	Gm06	NO	10985854	10985874	+ [Positive strand]	-60.8	-36.1905	39.8809	-1	-1
miR166_6		UCGGACCAGGCUUCAUUCCUC	21	534.76	887.427	777.027	Ca5_version_1.0	NO	45773545	45773565	+ [Positive strand]	-39.78	-42.3192	46.8085	-1	-1
miR166_7		UCGGACCAGGCUUCAUUCCUC	21				Ca8_version_1.0	NO	788963	788983	+ [Positive strand]	-48.07	-48.5556	40.404	-1	-1
miR166_8		UCUCGGACCAGGCUUCAUUCC	21	1090.11	2047.1	2756.14	Ca1_version_1.0	GGAATGTTGTTTGGCTCGAGG	609782	609802	- [Negative strand]	-59.7	-36.6258	34.9693	609887	609907
miR167_1	mir167	UGAAGCUGCCAGCAUGAUCU	20	3.65832	12.8012	1.39039	Ca4_version_1.0	NO	32102772	32102791	+ [Positive strand]	-37.4	-52.6761	39.4366	-1	-1
miR167_2		UGAAGCUGCCAGCAUGAUCUA	21	37.157	72.4798	17.6778	Ca3_version_1.0	NO	30873622	30873642	+ [Positive strand]	-67.2	-41.7391	37.8882	-1	-1
miR167_3		UGAAGCUGCCAGCAUGAUCUA	21				Ca4_version_1.0	NO	1691349	1691369	- [Negative strand]	-48.9	-48.4158	39.604	-1	-1
miR167_4		UGAAGCUGCCAGCAUGAUCUG	21	90.4537	40.3868	46.28	MtChr7 Medicago psedomoleclar_Febrary_2009	NO	34009600	34009620	+ [Positive strand]	-79.6	-37.9048	32.381	-1	-1
miR167_5		UGAAGCUGCCAGCAUGAUCUGA	22	246.614	153.614	107.656	Ca4_version_1.0	AGATCATGCGGCAACTTCACC	5038949	5038970	- [Negative strand]	-49.1	-48.1373	39.2157	5038901	5038921
miR167_6		UGAAGCUGCCAGCAUGAUCUGA	22				Ca3_version_1.0	AGATCATGTCGGAGCTTCACC	38728619	38728640	+ [Positive strand]	-44.93	-41.6019	48.1481	38728693	38728714
miR167_7		UGAAGCUGCCAGCAUGAUCUGG	22	48.2037	270.087	90.1764	LjSGA_009958	AGGTCATCTTGCAGCTTCAAT	2509	2530	+ [Positive strand]	-57.8	-36.5823	42.4051	2618	2639
miR167_8		UGAAGCUGCCAGCAUGAUCUUA	22	76.0356	304.343	25.6228	Ca6_version_1.0	NO	57870929	57870950	+ [Positive strand]	-36.3	-48.4	45.3333	-1	-1
miR168_1	mir168	UCGCUUGGUGCAGGUCGGGAA	21	1870.48	1665.95	945.263	Ca8_version_1.0	CCCGCCTTGCATCAACTGAAT	7328597	7328617	+ [Positive strand]	-65.9	-48.4559	55.8824	7328677	7328698
miR169_1	mir169	AGCCAAGGAUGACUUGCCGG	20	3.08446	2.52417	4.96566	Ca1_version_1.0	NO	19659099	19659118	+ [Positive strand]	-38.3	-44.5349	46.5116	-1	-1
miR169_2		CAGCCAAGGAUGACUUGCCGA	21	1.79329	0.721192	1.39039	Gm02	NO	10422873	10422893	+ [Positive strand]	-83.7	-41.85	34	-1	-1
miR169_3		CAGCCAAGGAUGACUUGCCGG	21	49.997	20.7343	33.5679	Ca4_version_1.0	NO	2353405	2353425	+ [Positive strand]	-40.7	-42.8421	46.3158	-1	-1
miR169_4		CAGCCAAGGAUGACUUGCCGG	21				Ca4_version_1.0	NO	3920369	3920389	+ [Positive strand]	-63.5	-47.037	44.4444	-1	-1
miR169_5		CAGCCAAGGAUGACUUGCCGG	21				Ca7_version_1.0	GGCAAGTTGTTTTTGGCTAT	2526196	2526216	+ [Positive strand]	-50.17	-42.1597	30.2521	2526260	2526280
miR169_6		CAGCCAAGGGUGAUUUGCCGG	21	8.32088	0	4.96566	Ca1_version_1.0	NO	19606166	19606186	+ [Positive strand]	-57.6	-42.9851	40.2985	-1	-1
miR169_7		CAGCCAAGGGUGAUUUGCCGG	21				Ca6_version_1.0	NO	12341039	12341059	+ [Positive strand]	-56.3	-42.0149	38.806	-1	-1
miR169_8		CAGCCAAGGGUGAUUUGCCGG	21				Ca7_version_1.0	NO	33908187	33908207	- [Negative strand]	-56.3	-42.0149	38.806	-1	-1
miR169_9		GAGCCAAGGAUGACUUGCCGG	21	2.86927	0	2.9794	Ca1_version_1.0	NO	19659098	19659118	+ [Positive strand]	-38.3	-44.5349	46.5116	-1	-1
miR169_10		UGAGCCAGGAUGACUUGCCGG	21	8.6078	1.62268	19.0681	Ca1_version_1.0	GGTGAGTAATCTAGGCTCACA	19609060	19609080	+ [Positive strand]	-37.4	-49.2105	42.1053	19609104	19609125
miR169_11		CAGCCAAGGAUAACUUGCCGG	21	0	0	0.198626	gi|352908832|gb|AFSP01041747.1| Cajans cajan contig41858	NO	4770	4790	+ [Positive strand]	-38.5	-40.9574	43.617	-1	-1
miR171_1	mir171	UGAUUGAGCCGCGUCAAUAUC	21	2.00849	0.540894	1.19176	Ca1_version_1.0	NO	14153792	14153812	- [Negative strand]	-47.7	-46.7647	40.1961	-1	-1
miR171_2		UGAUUGAGCCGCGUCAAUAUC	21				Ca6_version_1.0	NO	33152772	33152792	+ [Positive strand]	-33.34	-41.675	38.75	-1	-1
miR171_3		UGAUUGAGCCGUGCCAAUAUC	21	4.3039	4.68775	5.16429	Ca7_version_1.0	AGATATTGGTGCGGTTCAATC	1004434	1004454	+ [Positive strand]	-49.6	-51.134	36.0825	1004370	1004391
miR171_4		UGAUUGAGCCGUGCCAAUAUC	21				Ca1_version_1.0	NO	5540425	5540445	- [Negative strand]	-34.4	-44.1026	34.6154	-1	-1
miR171_5		UGAUUGAGCCGUGCCAAUAUC	21				Ca7_version_1.0	NO	15207158	15207178	+ [Positive strand]	-40.2	-42.766	39.3617	-1	-1
miR171_6		UGAUUGAGCCGUGCCAAUAUC	21				Ca8_version_1.0	NO	6250414	6250434	+ [Positive strand]	-45.7	-39.0598	30.7692	-1	-1
miR171_7		UGAUUGAGUCGUGCCAAUAUC	21	0	0.180298	0	gi|45119119|emb|CR347709.1| mte1-81N7RM1 BAC end	NO	73	93	+ [Positive strand]	-32.6	-42.3377	35.0649	-1	-1
miR171_8		AGAUAUUGGUGCGGUUCAAUC	21	1.07598	1.26209	0.794506	MtChr8 Medicago psedomoleclar_March_2009	TGATTGAGCCGTGCCAATATC	36014922	36014942	- [Negative strand]	-52.4	-51.3725	38.2353	36014858	36014878
miR171_9		CGAUGUUGGUGAGGUUCAAUC	21	1.5781	0.180298	0.397253	MtChr8 Medicago psedomoleclar_March_2009	TTGAGCCGCGCCAATATCAC	27995981	27996001	+ [Positive strand]	-39.8	-41.8947	40	27996046	27996066
miR171_10		UUGAGCCGCGCCAAUAUCAC	20	0.502122	0	0.595879	CM0042	NO	1567139	1567158	- [Negative strand]	-41.5	-45.1087	47.8261	-1	-1
miR171_11		UUGAGCCGCGCCAAUAUCACU	21	3.01273	1.44238	2.9794	Ca7_version_1.0	CGATGTTGGTGAGGTTCAATC	6636919	6636939	- [Negative strand]	-42.6	-45.3191	39.3617	6636925	6636946
miR171_12		UUGAGCCGUGCCAAUAUCAC	20	1.43463	2.88477	3.7739	Ca1_version_1.0	NO	14104770	14104789	- [Negative strand]	-35.7	-42	36.4706	-1	-1
miR171_13		UUGAGCCGUGCCAAUAUCACA	21	1.64983	4.68775	5.16429	Ca1_version_1.0	NO	5540422	5540442	- [Negative strand]	-34.4	-44.1026	34.6154	-1	-1
miR172_1	mir172	AGAAUCCUGAUGAUGCUGCAG	21	0.0717317	1.08179	0	MtChr5 Medicago psedomoleclar_Febrary_2009	NO	33800439	33800459	- [Negative strand]	-69.8	-52.0896	38.0597	-1	-1
miR172_2		AGAAUCUUGAUGAUGCUGCA	20	35.8658	101.508	44.4923	Ca6_version_1.0	NO	1018482	1018501	- [Negative strand]	-48.7	-45.9434	40.566	-1	-1
miR172_3		AGAAUCUUGAUGAUGCUGCAG	21	32.7814	565.415	110.238	Ca6_version_1.0	GGAGCATCATCAAGATTCAC	1018481	1018501	- [Negative strand]	-48.7	-45.9434	40.566	1018483	1018512
miR172_4		AGAAUCUUGAUGAUGCUGCAU	21	2766.55	7238.79	3249.13	Ca1_version_1.0	GTAGCATCATCAAGATTCACA	11960794	11960814	+ [Positive strand]	-47.4	-43.8889	29.6296	11960704	11960725
miR172_5		AGAAUCUUGAUGAUGCUGCAU	21				Ca6_version_1.0	GTAGCATCATCAAGATTCACA	28871865	28871885	- [Negative strand]	-47.51	-42.4196	39.2857	28871944	28871964
miR172_6		AGAAUCUUGAUGAUGCUGCAU	21				Ca1_version_1.0	NO	11265321	11265341	- [Negative strand]	-39.1	-47.6829	34.1463	-1	-1
miR172_7		AGAAUCUUGAUGAUGCUGCAU	21				Ca4_version_1.0	NO	9947096	9947116	+ [Positive strand]	-50.62	-42.1833	32.5	-1	-1
miR172_8		GCAGCAGCAUCAAGAUUCACA	21	1.14771	10.6376	12.5135	Gm15	GAATCTTGATGATGCTGCAT	2893096	2893116	- [Negative strand]	-71.7	-38.9674	39.6739	2892964	2892983
miR172_9		GGAGCAUCAUCAAGAUUCACA	21	0.215195	1.08179	1.58901	Gm18	GAATCTTGATGATGCTGCAG	2969008	2969028	+ [Positive strand]	-58	-46.0317	43.6508	2969099	2969119
miR172_10		GAAUCUUGAUGAUGCUGCAG	20	0.215195	1.80298	0.198626	Gm18	GGAGCATCATCAAGATTCACA	2969100	2969119	+ [Positive strand]	-57.1	-46.0484	44.3548	2969007	2969027
miR319_1	mir319	UUGGACUGAAGGGAGCUCCCU	21	10.3294	111.424	141.819	Ca6_version_1.0	AGAGCTTTCTTCGGTCCACTC	4935256	4935276	+ [Positive strand]	-74.03	-34.2731	39.8148	4935103	4935124
miR319_2		UUGGACUGAAGGGAGCUCCCU	21				Ca2_version_1.0	NO	27801302	27801322	+ [Positive strand]	-93.6	-43.3333	35.1852	-1	-1
miR319_3		UUGGACUGAAGGGAGCUCCCU	21				Ca8_version_1.0	NO	1534207	1534227	+ [Positive strand]	-88.2	-42.8155	36.4078	-1	-1
miR319_4		UUGGACUGAAGGGGCCUCUU	20	9.61205	9.0149	18.4723	Ca4_version_1.0	NO	15212722	15212741	- [Negative strand]	-90.71	-43.8213	44.9275	-1	-1
miR319_5		UGGACUGAAGGGGAGCUCCUUC	22	1.93676	21.2752	12.1162	Ca5_version_1.0	NO	46353126	46353147	- [Negative strand]	-90.2	-42.3474	35.2113	-1	-1
miR319_6		GAGCUUCCUUCAGUCCACUC	20	5.23641	0.360596	4.36978	MtChr5 Medicago psedomoleclar_Febrary_2009	TTGGACTGAAGGGAGCTCCCT	31787184	31787203	+ [Positive strand]	-86.6	-43.5176	38.6935	31787330	31787351
miR319_7		UGGACUGAAGGGAGCUCCUUC	21	0.502122	4.86805	2.58214	Gm17	NO	9436191	9436211	- [Negative strand]	-49.3	-53.0108	47.3118	-1	-1
miR319_8		GAGCUUCCUUCAGUCCACUC	20	5.23641	0.360596	4.36978	Ca2_version_1.0	TTGGACTGAAGGGAGCTCCCT	27801149	27801168	+ [Positive strand]	-90.2	-42.9524	36.1905	27801301	27801322
miR390_1	mir390	AAGCUCAGGAGGGAUAGCGCC	21	12.4813	5.22864	27.4105	Ca2_version_1.0	NO	26531589	26531609	+ [Positive strand]	-47	-57.3171	43.9024	-1	-1
miR390_2		AAGCUCAGGAGGGAUAGCGCC	21				Ca5_version_1.0	NO	26325697	26325717	+ [Positive strand]	-39.4	-55.493	40.8451	-1	-1
miR393_1	mir393	UCCAAAGGGAUCGCAUUGAUCC	22	0.502122	7.03162	0.794506	Ca2_version_1.0	NO	30299002	30299023	+ [Positive strand]	-53.2	-43.9669	34.7107	-1	-1
miR393_2		UCCAAAGGGAUCGCAUUGAUCC	22				Ca6_version_1.0	NO	1754148	1754169	+ [Positive strand]	-32.4	-42.0779	28.5714	-1	-1
miR393_3		AUCAUGCUAUCCCUUUGGAUU	21	0.0717317	0.90149	0.198626	MtChr5 Medicago psedomoleclar_Febrary_2009	TCCAAAGGGATCGCATTGATCC	34480633	34480653	+ [Positive strand]	-57.7	-40.922	39.0071	34480542	34480564
miR394_1	mir394	UUGGCAUUCUGUCCACCUCC	20	8.39261	27.9462	22.6434	Ca4_version_1.0	NO	49015076	49015095	+ [Positive strand]	-62.3	-48.2946	41.0853	-1	-1
miR394_2		UUGGCAUUCUGUCCACCUCC	20				Ca5_version_1.0	NO	31533893	31533912	- [Negative strand]	-26.03	-38.8507	47.7612	-1	-1
miR394_3		UUGGCAUUCUGUCCACCUCC	20				Ca6_version_1.0	NO	8950170	8950189	- [Negative strand]	-36.35	-29.08	40.8	-1	-1
miR396_1	mir396	UUCCACAGCUUUCUUGAACUG	21	42.1782	266.481	87.5943	Gm17	NO	35366632	35366652	- [Negative strand]	-45.6	-40	39.4737	-1	-1
miR396_2		UUCCACAGCUUUCUUGAACUU	21	5.02122	7.75282	2.9794	Gm15	NO	556766	556786	- [Negative strand]	-35.9	-42.2353	35.2941	-1	-1
miR396_3		CUCAAGAAAGCUGUGGGAGA	20	230.976	370.152	239.544	Ca7_version_1.0	TTCCACAGCTTTCTTGAACTT	6590654	6590673	- [Negative strand]	-47.9	-44.3519	37.963	6590723	6590743
miR396_4		GCUCAAGAAAGCUGUGGGAGA	21	470.273	84.7401	211.934	Ca7_version_1.0	TTCCACAGCTTTCTTGAACTT	6590654	6590674	- [Negative strand]	-47.9	-44.3519	37.963	6590723	6590743
miR396_5		UUCCACAGUUUUCUUGAACUG	21	0.645585	10.8179	1.58901	Gm16	NO	31162290	31162310	- [Negative strand]	-47.8	-39.5041	41.3223	-1	-1
miR397_1	mir397	UCAUUGAGUGCAGCGUUGAUG	21	0.573853	1.80298	0.198626	Ca1_version_1.0	NO	1821127	1821147	+ [Positive strand]	-60.1	-39.281	30.0654	-1	-1
miR398_1	mir398	UGUGUUCUCAGGUCGCCCCUG	21	0.215195	0.360596	0.198626	Ca2_version_1.0	NO	33289822	33289842	+ [Positive strand]	-29.04	-36.3	50	-1	-1
miR398_2		UGUGUUCUCAGGUCGCCCCUG	21				Ca2_version_1.0	NO	33373257	33373277	- [Negative strand]	-47.8	-44.2593	50	-1	-1
miR399_1	mir399	UGCCAAAGAAGAUUUGCCCCG	21	0.573853	0.360596	0.198626	gi|66995647|emb|CR965081.1| mth4-9K18FM1 BAC end	NO	103	123	+ [Positive strand]	-33.4	-42.2785	41.7722	-1	-1
miR399_2		UGCCAAAGGAGAGCUGCCCUA	21	2.58234	0	1.58901	scaffold198_version_1.0	NO	254628	254648	- [Negative strand]	-48.8	-39.3548	35.4839	-1	-1
miR399_3		UGCCAAAGGAGAGCUGCCCUG	21	1.79329	0	0.595879	scaffold198_version_1.0	NO	216204	216224	+ [Positive strand]	-47.8	-43.4545	36.3636	-1	-1
miR399_4		UGCCAAAGGAGAGCUGCUCUU	21	0.573853	0	0.993132	MtChr1 Medicago psedomoleclar_March_2009	NO	29007702	29007722	+ [Positive strand]	-60.23	-35.0174	29.6512	-1	-1
miR399_5		UGCCAAAGGAGAGUUGCCCUG	21	1.72156	0.721192	0.993132	scaffold1348_1_version_1.0	CGGGACTTCTTTCCTTTGGCA	441789	441809	- [Negative strand]	-44.9	-43.5922	43.6893	441851	441871
miR399_6							Ca4_version_1.0	NO	12886367	12886387	+ [Positive strand]	-43.3	-48.6517	41.573	-1	-1
miR408_1	mir408	AUGCACUGCCUCUUCCCUGGC	21	0.215195	3.24537	1.58901	MtChr1 Medicago psedomoleclar_March_2009	NO	21952158	21952178	+ [Positive strand]	-36.6	-44.6341	51.2195	-1	-1
miR530_1	mir530	UGCAUUUGCACCUGCACUUUA	21	0.358658	7.39222	0.397253	Gm13	NO	40319328	40319348	- [Negative strand]	-79.3	-43.8122	38.674	-1	-1
miR2111_1	mir2111	UAAUCUGCAUCCUGAGGUUUA	21	2.79754	9.3755	0.794506	scaffold1369_version_1.0	NO	37594	37614	- [Negative strand]	-30.5	-37.6543	33.3333	-1	-1
miR2111_2		UAAUCUGCAUCCUGAGGUUUA	21				scaffold1369_version_1.0	NO	93808	93828	- [Negative strand]	-27.5	-41.6667	36.3636	-1	-1
miR2111_3		UAAUCUGCAUCCUGAGGUUUA	21				scaffold1613_version_1.0	NO	19125	19145	+ [Positive strand]	-33.1	-49.403	31.3433	-1	-1
miR2111_4		UAAUCUGCAUCCUGAGGUUUA	21				scaffold1613_version_1.0	NO	37881	37901	+ [Positive strand]	-35.7	-44.0741	33.3333	-1	-1
miR2118_1	mir2118	UUACCGAUUCCACCCAUUCCUA	22	3.15619	10.0967	13.308	gi|39845191|gb|CG940578.1| MBEKH15TFB mth2 Medicago trncatla genomic clone 73D6	NO	112	133	- [Negative strand]	-41.2	-26.5806	40	-1	-1
miR2118_2		GGAUAUGGGAGGGUCGGUAAAG	22	16.8569	20.9146	11.719	Ca4_version_1.0	TTACCGATTCCACCCATTCCTA	15537249	15537270	- [Negative strand]	-60.54	-40.36	38	15537176	15537197
miR5213_1	mir5213	UACGUGUGUCUUCACCUCUGAA	22	0.502122	0.721192	0.397253	MtChr2 Medicago psedomoleclar_Febrary_2009	NO	16737686	16737707	+ [Positive strand]	-42.1	-35.3781	36.9748	-1	-1
miR5213_2		UACGUGUGUCUUCACCUCUGA	21	3.22793	0.721192	0.993132	MtChr2 Medicago psedomoleclar_Febrary_2009	NO	16737686	16737706	+ [Positive strand]	-42.1	-35.3781	36.9748	-1	-1
miR5213_3		UACGGGUGUCUUCACCUCUGA	21	1420.93	390.706	471.341	Ca1_version_1.0	GGATGTGTAGATACCCGCATC	31172531	31172551	+ [Positive strand]	-47.7	-41.8421	38.5965	31172595	31172616
miR5232_1	mir5232	UACAUGUCGCUCUCACCUGGA	21	26.8276	14.4238	21.253	Ca4_version_1.0	AGGTGAGAGAAACACGTATCA	29987519	29987539	+ [Positive strand]	-69.8	-41.7964	44.3114	29987408	29987429
