# Supplementary material for: Identification and Characterization of Wilt and Salt Stress-Responsive MicroRNAs in Chickpea through High-Throughput Sequencing
Source: PLoS One. 2014 Oct 8;9(10):e108851. doi: 10.1371/journal.pone.0108851 (PMC4190074; doi:10.1371/journal.pone.0108851)
Supplement: Table S2 — Precursor sequences of conserved miRNAs with their predicted secondary structures. (XLSX) [file pone.0108851.s003.xlsx]

## Sheet: S2-conserved miRNAs precursor
Table S2. Precursor sequences of conserved miRNAs with their predicted secondary structures
miRNA	Hairpin	Precursor	Minimum Free Energy	Adjusted	Hairpin	Hairpin
	Sequence	Length	(MFE)	MFE	G/C%	structure
miR156_1	TGACAGAAGAGAGAGAGCACAACCCGAGAATGGTTGAAAGAGAATCTTTATCTTTGTTGGGAGTGTGCTCTCCCTTCTTCTGTCA	85	-41.8	-49.1765	44.7059	<<<<<<<<<<<-<<<<<<<<(.(((((.((.(((..((((.....))))))).)).)))))..)))))))))..)))))))))))
miR156_2	TTGACAGAAGATAGAGGGCACTAAGGATGATATGCATACACATATATATACAACATGGAGGAGGAGCTTAATTGCATTTCATTTCCTTTGTGCTCTCTAGACTTCTGTCA	109	-42.6	-39.0826	38.5321	<<<<<<<<<-<<<<<<<<<<.(((((..(((((......)))))...............((((.((......)).))))...))))).))))))))))..)))))))))
miR156_3	GGAGGTGACAGAAGAGAGTGAGCACACATGTATTTTCTTGTATGATGTTTCATGCTTGAAGCTATGCGTGCTCACTTTCTATCTGTCACCCC	92	-53.1	-57.7174	44.5652	((.((<<<<<<<<<<<<<<<<<<<<.((((...((((..((((((....))))))..)))).)))).))}}}}}}}}}}}=}}}}}}}}}))
miR156_4	GGTGACAGAAGAGAGTGAGCACACATAGTGTTTTCTTGCACGATGACGTTTCATGCTTGAAGTTATGTGTGCTTACTCTCTATCTGTCACC	91	-52.8	-58.022	43.956	((<<<<<<<<<<<<<<<<<<<<((((((...((((..(((.((.......)).)))..))))))))))))}}}}}}}}}}}=}}}}}}}}}
miR156_5	TTGACAGAAGAGAGTGAGCACACAGAGGCATTCGATATAGACAATTATACCGTTACTTTTGCGTGCTCACTGCTCTTTCTGTCAA	85	-39.6	-46.5882	42.3529	(<<<<<<<<<<<<<<<<<<<<.((((((....((.(((((....))))).))...)))))).))))))))).))).)))))))))
miR156_6	GAGACAGAGACAGTAGAAGAGAATAGAGATATTGACAGAAGAGAGTGAGCACATACTGTTTGTTATTGTATCATGGCATACAATTCTGGGTGCGTGCTCACTTCTCTTTCTGTCATCTTCTTATTTCTTTTATTGTCTCTCTTTC	145	-65.1	-44.8966	37.931	((((.(((((((((((((((((...((((...<<<<<<<<<<<<<<<<<<<<.((((.......(((((((......)))))))....)))).)))))))).)))).))))))))...)))).))))))))))))))))).))))
miR156_7	TGACAGAAGAGGGTGAGCACAAAAAAAGTCTTTAGTATATAATGTTTATACCATTATTTTTGTGTGCTCATACTCTTCTG	77	-30.7	-39.8701	32.4675	<<<<<<<<--<<<<<<<(.(((((.......(((((.......))))).....))))).))))))))..))))))))
miR156_8	GGTGACAGACGAGAGTGAGCACACATGGTACTTTCTTGGATGATAATGTTTCATGCTTGAAATTATGTGTGCTCACTCTCTATCTGTCACC	91	-52.7	-57.9121	42.8571	((<<<<<<<-<<<<<<<<<<<<(((((((...(((..(.((((.......)))).)..))))))))))))))))))))))..)))))))))
miR156_9	TTGACAGAAGATAGAAAGCACAGATGATGAAATGCACGAAAGGGAATGATATTAGCATGGTATTTCACTCCTCTGTGCTCTCTATACTTCTGTCA	94	-42.7	-45.4255	39.3617	<<<<<<<<<<<<<<-<<<<<(((.((((((((((.(....)...(((.......))).)))))))).)).)))))))).))))).)))))))))
miR156_10	AATTAAGTATAAGGTTGTTGACAGAAGATAGAGAGCACAGAGGATGATATACATATACATATATCTATACACTATATAGATGCAGGAGTTGAAGATAATTGTATCTCATCTCCTTTGTGCTCTCTAGACTTCTGTCATCTACCTCTAATTTAATT	155	-60.3	-38.9032	32.2581	((((((((...((((..-<<<<<<<<<-<<<<<<<<<<((((((.((((((........))))))............((((((((..(((...)))..))))))))....))))))))}}}}}}}}==}}}}}}}}}==.))))...))))))))
miR156_11	TGTTGACAGAAGATAGAGAGCACAGATGATGACATGCATCGTGCATTTTATTCATTTGTGCTCTCTATGCTTCTGTCATCA	81	-47.1	-58.1481	39.5062	((-<<<<<<<<<<<<<<<<<<<<(((((((((.((((.....)))).))).))))))))}}}}}}}}}=}}}}}}}}}=})
miR156_12	TGACAGAAGATAGAGAGCACTGATGATGAAATGCATGAAAAACAATGCATTTCATTTATTTGTGCTTTCTATACTTCTGTCA	82	-45.9	-55.9756	32.9268	<<<<<<<<<<<<<<<<<<<<.(((((((((((((((........)))))))))).))))).))))))))))).)))))))))
miR156_13	TGACAGAAGATAGAGAGCACAGAGTATGATATACATATACATATATAGATACGCTATATAATTGTATCTCATCTCCTTTGTGCTCTCTAGACTTCTGTCA	100	-46.4	-46.4	34	<<<<<<<<<-<<<<<<<<<<((((.((((.(((((......(((((((.....)))))))..))))).))))...))))))))))))))..)))))))))
miR156_14	TGACAGAAGATAGAGAGCACAGAGGATGATATACATATACATATATCTATACACTATATAGATGCAGGAGTTGAAGATAATTGTATCTCATCTCCTTTGTGCTCTCTAGACTTCTGTCA	119	-51.1	-42.9412	35.2941	<<<<<<<<<-<<<<<<<<<<((((((.((((((........))))))............((((((((..(((...)))..))))))))....))))))))))))))))..)))))))))
miR159_1	TAAAAGTTTGTGTGGTGGAGCTCCTTTTAGTCCAAATGAGGATCTTGCTGTGTTGATAGAGCTGCTTAGCTATGGATCCCTCAATTCTACCCATTTATGTTTTGTGGTAGTTTTGTGGCTTCCATATTTAGGGAGCTTTATCACCTATAGTATTATCTTTCTTTGGATTGAAGGGAGCTCTACACCTTACTTTTA	195	-97.2	-49.8462	38.4615	(((((((..(.(((.(((((((((((((((((((((.((((((..(((((((.((((((((((.(((((.((((((..((.(((..(((((((.........)).)))))..))).))..)))))).))))).))))))))))..)))))))..)))))).>>>>>>>>>>>>>>>>>>>>>))))..)))))))
miR159_2	TAAAAGTTTGTGTGGTGGAGCTCCTTTTAGTCCAAATGAGGATCTTGCTGTGTTGATAGAGCTGCTTAGCTATGGATCCCTCAATTCTACCCATTTATGTTTTGTGGTAGTTTTGTGGCTTCCATATTTAGGGAGCTTTATCACCTATAGTCTTATCTTTCTTTGGATTGAAGGGAGCTCTACACCTTACTTTTA	195	-94.2	-48.3077	38.9744	(((((((..(.(((.(((((((((((((((((((((.((((((...((((((.((((((((((.(((((.((((((..((.(((..(((((((.........)).)))))..))).))..)))))).))))).))))))))))..))))))...)))))).>>>>>>>>>>>>>>>>>>>>>))))..)))))))
miR159_3	AGGGTTAATTTTGGGGCTCTCAGCACTCCAAGTCTGAAAGGAGGTGATGGTTGACCCTTGCTGCTAGTTCATGGATACCTTTGACTTTGCATATTAGAATTGCAAAAGTCATGGGTTTGCATGAATTTGGAGATAGGGTTGCCTTGATCTTTTTGTATTGGAGTGAAGGGAGCTCCAAATTTTTTCTT	188	-83.4	-44.3617	41.4894	((((..((.((((((((((((..((((((((......((((((((.(.(((.((((((..((.(.((((((((.(.((((.((((((((((.........))).))))))).)))).).)))))))).).))..))))))))).).))))))))..->>>>>>>>-->>>>>>>>>>)).))..))))
miR160_1	TTTGCCTGGCTCCCTGAATGCCAACTCAAAAAATTGTCAGAAAAATTGACAATCTTTTTATTTGGCATTAAGGGAGCCATGCAGG	85	-42.8	-50.3529	40	((<<<-<<<<<<<<<-<<<<<<<(.(.((((.((((((((.....)))))))).)))).).)))))))).))))))))).)))))
miR160_2	GTGTGCCTGGCTCCCTGTATGCCATTTGTAGAGCCTATCAAGATAGTGATGACTTTAGTGAATGGCGTACAAGGAGCCATGCATGC	86	-45.6	-53.0233	48.8372	(((<<<-<<<<<<<-<<<<<<<<<(((((((((..(((((......))))).))))).))))))}}}}}}}=}}}}}}}=}}}}})
miR160_3	ATGTGCCTGGCTCCCTGTATGCCATATACAGAGCTCATCGAAACATCAATGACCTTTGTGGATGGCGTATGAGGAGCCAAGCATAT	86	-47.1	-54.7674	47.6744	(((<<<-<<<<<<<--<<<<<<<<(.(((((((.((((.((....)).)))).))))))).)))}}}}}}==}}}}}}}=}}}}})
miR160_4	GTGTGCCTGGCTCCCTGTATGCCATTTGTAGAGTTCATCAAAATAGTGATGGCTTTAATGAATGGCGTGCGAGGAGCCATGCATGC	86	-48.8	-56.7442	48.8372	(((<<<-<<<<<<<-<<<<<<<<<((..((((((.(((((......)))))))))).)..))))))))))).))))))).))))))
miR162_1	AAAGGAGGTTTGGTGAAGTCACTGGAGGCAGCGGTTCATCGATCTGTTCCTGAATTTGTTTGTGTAATACAAAACAATAATTGGTCGATAAACCTCTGCATCCAGCGCTCACTTTCCCTCTTTT	124	-47.5	-38.3064	42.7419	((((((((...(((((.(.(.(((((.((((.((((.(((((((.(((..((..(((((.........))))).))..))).))>>>>>->>>>->>>>->>>>>.)))))))...))))))))
miR164_1	CCATGCTGGAGAAGCAGGGCACATGCTTGATGACTTACCAAAATTCTTAGCATGTGTTCTTGTTCTCCATCATGG	75	-34.34	-45.7867	45.3333	(((((.<<<<<<<--<<<<<<<<<<<<.((..............))..))))))))))))..))))))).)))))
miR164_2	AGGTGCATGTTGAACAAGATGGAGAAGCAGGGCACGTGCAATACTAACTCATGAAAACACACACACATGGAATTGAATTGCTAAGAGAATCCACATTCTTTTTTTTTCATTTCATTTTGTAGTGAATGAGTTAGTTCTTCATGTGCCCCTCTTCCCCATCATGACAACAACACCT	175	-68.1	-38.9143	39.4286	(((((..(((((..((.((<<<-<<<<--<<<<<<<<<--..((((((((((.....((((((...(((((((.(((.....((((((((....))))))))...))))))))))..))).))).))))))))))....)))))))))..)))).))))).)).))))).)))))
miR164_3	TCTTGTTGGAGAAGCAGGGCACGTGCAAACATAACTTTCTATTAGTTTGTCTCTCATTTTGCACGTGCTCCACTTTTCCAACTTGA	86	-37.3	-43.3721	41.8605	((..((<<<<<<<<--<<<<<<<<<<<((((.((((.......)))))))........))))))))))))..))))))))))..))
miR164_4	GGCGAGAAACTCCTTGTTGGAGAAGCAGGGCACGTGCAAATTCTCTCTTCTAATTCATTCTCTCAATGCATATCAATTTTTTGCACGCGCTCCCCTTCTCCAACATGGGTTCCTCACC	118	-45.93	-38.9237	47.4576	((.(((.(((.((.(((<<<<<<<<--<<<<-<<<<<<((.......................................)))))))).))))..))))))))))).))))).))).))
miR166_1	TTGAGGGGAATGTTGGCTGGCTCGAGGCTTTTCTTTTCACCCACTTACACCTTCCCTCGTTCTATAAATTAAAGCTTCGGACCAGGCTTCATTCCCCTCAA	101	-42.15	-41.7327	47.5248	(((((({{{{{{=={={{{{=={{{{{((((..(((.............................)))..))))))>>>-->>>>->-->>>>>>>>))))
miR166_2	GGGGAATGTTGTCTGGCTCGAGGACTCTTCTTCTTGATCTATAAAGAAGTGTAGTATTCTCGGACCAGGCTTCATTCCCC	80	-41.9	-52.375	47.5	(({{{{{{=={{{{{{=={{{{{(..((.((((((........))))))...))..)))>>>-->>>>>>-->>>>>>>>
miR166_3	GAGTTGAGGGGAATTGTGTCTGGTTCGAGACCATTTACCTTAAGTAAATTGAATTGATTTAAGAATGATCTCGGACCAGGCTTCATTCCCCCTAACTC	98	-46.2	-47.1429	41.8367	((((((.(((((((...(((((((((((((.((((...(((((((.(((...))).))))))))))).))>>>>>>>>>>>--->>>>>>>.))))))
miR166_4	GGTAGATTGTGGTTGATGGGAATGTTGTTTGGCTCGAGGTAACTATAACTCAATTTCTTCGTCTTTGAACTAAACATAGTTTCAAAGGTTTGATTTTGAATGATATATATCTATTTATCTATTTATCTCGGACCAGGCTTCATTCCCGTCAACTTGATCTTCT	163	-59.7	-36.6258	34.9693	((.((((((.(((((((({{{{{{=={{{{{{=={{{{{(((.......((((..((....(((((((((((....))).))))))))...))..))))..((((..........))))...)))))>>>-->>>>>>-->>>>>>>>)))))))))))).))
miR166_5	GGAAGCTCACGTCTTGAGGGGAATGCAGTGTGGTCCAAGGAGATGATATATCACTTCACCATACTCATATCTTCACAAACTCATCAGATTCAGATGTAATAATAATTTGTAATATATGCATATTATGTCTCCTCGGACCAGGCTTCATTCCCTTCAATTACAGCTTCC	168	-60.8	-36.1905	39.8809	(((((((......((((((((((((.(((.((((((.(((((((.....................................((((.......)))).....(((((.((((.....)))).)))))))))))>->>>>>>->>>->>>>>>>>))))....)))))))
miR166_6	TTGTGGGGAATGGTGTCTGGTCCAAGGAGATCCATCCATTACTCACTTTCACTTCAATCATTTCTCTCCTCGGACCAGGCTTCATTCCTCTCAA	94	-39.78	-42.3192	46.8085	(((.(((((((((.(((((((((.((((((..................................)))))>->>>>>>>>>->>>>>>>>>.)))
miR166_7	AGTTGAGGGGAATGTTGTCTGGTTCGAGACCATTCTTCTGAAGCAATTAAATTAACCTATCAATGAATGATTTCGGACCAGGCTTCATTCCTCTCAACT	99	-48.07	-48.5556	40.404	((((((((((((((..(((((((((((((.(((((...(((..................)))..))))).))>>>>>>>>>>>-->>>>>>>>))))))
miR166_8	GGTAGATTGTGGTTGATGGGAATGTTGTTTGGCTCGAGGTAACTATAACTCAATTTCTTCGTCTTTGAACTAAACATAGTTTCAAAGGTTTGATTTTGAATGATATATATCTATTTATCTATTTATCTCGGACCAGGCTTCATTCCCGTCAACTTGATCTTCT	163	-59.7	-36.6258	34.9693	((.((((((.(((((((({{{{{{=={{{{{{=={{{{{(((.......((((..((....(((((((((((....))).))))))))...))..))))..((((..........))))...)))>>>>>-->>>>>>-->>>>>>)))))))))))))).))
miR167_1	AGTGAAGCTGCCAGCATGATCTCAATTTTCCTTTTTATAAGGGAAAGATTAGATCATGCGGCTGTTTCACT	71	-37.4	-52.6761	39.4366	((<<<<<<-<<<-<<<<<<<<<.(.(((((((((....))))))))).).)))))))))))).))))))))
miR167_2	GTTCACAAAGGAATAAGTGAAGCTGCCAGCATGATCTAAACTTAGGTTAGAGAGGTTTTCTTTTCTTTTCTTTAAAAGAAGAACAAGATGAAGATGAAAGACTAACCCTAACTTGGATTAGGTCATGCTGTGACAGCCTCACTCATTCCTATTTTGTGGAC	161	-67.2	-41.7391	37.8882	((((((((((((((.((<<<-<<<<<<<<<<<<<<<<<(.((.(((((((...((((((((((((((((((((....)))))).)))).)))))....)))))....))))))))).))))))))))))).).)))).))))).))))))...))))))))
miR167_3	AGGAAAAAGTGAAGCTGCCAGCATGATCTAGGTTTGATTGGTTATACGATAGTATAACATAATTTTGATTAGGTCATGCTGTGCTAGCCTCACTCCTTCCT	101	-48.9	-48.4158	39.604	(((((..((<<<-<<<<<<<<<<<<<<<<<(....((((((((((((....))))))).)))))....))))))))))))).)).))).)))))..)))))
miR167_4	CCAATGACAGTTGAAGCTGCCAGCATGATCTGTGCTTTCCTTCCTGTGTATATACTTTAATTTCCAGCTGAATTTAAATATAACCAAAAAAATAAATATGTTTGGTCTAAATTTTGATCAAACTTATATATATTTTTGCTTATGTTTAAGTCTGGGGTGAGTTTATTTGTGGTAAGAACAGATCATGTTGGAGCTTCACCTGTTAAATGG	210	-79.6	-37.9048	32.381	(((.((((((.<<<<<<<-<<<<<<<<<<<<<(.(((.((.......(((...((((....((((((....((((((((((((.((((((.(((.(((.((((((((........)))))))).))).))).)))))).)))))))))))))))))).)))).)))....)).))).))))))))))))))))))))).))))))..)))
miR167_5	TATGCTTCTTCATGAGATGAAGCTGCCAGCATGATCTGAATTTACTTTTGTAATGGGTAAGAATAGATCATGCGGCAACTTCACCTCTTGATTGGAAGCATA	102	-49.1	-48.1373	39.2157	((((((((((((.(((.<<<<<-<<<<-<<<<<<<<<<-.(((((((.......)))))))..)}}}}}}}}}}}}}=}}}}}=})).)))..)))))))))
miR167_6	CAGCAGTTGAAGCTGCCAGCATGATCTGAGCTTACCTAGCTTTGCTTCTTCAATTTCTGTATGGCGGTGCCAAGGCAATAACAGATCATGTCGGAGCTTCACCTGTTG	108	-44.93	-41.6019	48.1481	((((((.<<<<<<<-<<-<<<<<<<<<<-(((.....))).((((((..............((((...))))))))))...)}}}}}}}}}=}}}}}}}}}=})))))
miR167_7	TGGGTTTGAGAGGTTGAAGCTGCCAGCATGATCTGGTAATCAACCCCTTTATTCTTAATGGTTCCTGAGCCAAGCTCAAAAGGAAATTAAACCATGCAGGTTGTTTATAAGTTGTGGTTCCATCAGGTCATCTTGCAGCTTCAATCACTCAATCACCA	158	-57.8	-36.5823	42.4051	(((..(((((.(((<<<<<<<<<-<<-<<<<<<<<<(....((((.(......((((....(((((((((...))))...)))))....((((.....)))).....))))..).))))..)))}}}}}}}}}=}}}}}}}}}}}).)))))...)))
miR167_8	AGTTGAAGCTGCCAGCATGATCTTAACTTCCCTCCTTTTGTAGGGGAAAGATCAGATCATGTGGCAGTTTCACCT	75	-36.3	-48.4	45.3333	((.<<<<<<<<<<<-<<<<<<<<--.(((.((.(((.....))))).)))...))))))))))))))))))).))
miR168_1	TCACTTCGCGGTCTCTAATTCGCTTGGTGCAGGTCGGGAACCACTTCTTCGACAGTTTTCGTGCGGAAATGACGGAACGGTCACCCGCGGAGAATTGGATCCCGCCTTGCATCAACTGAATCGGAGGCAGCGGTGA	136	-65.9	-48.4559	55.8824	((((..(((.(((((..((<<<-<<<<<<<<<<-<<<<<-(((.(((((((...((..((((.((.......))..))))..))...))))))).))).)}}}}=}}}}}}}}}}=}}}}}..))))).)))))))
miR169_1	AGCCAAGGATGACTTGCCGGCGGCACATATTTATTTGCCACTAAACATTTGTTGGAAATTCTCTGTCGGCAGGTCATCTTTCGGCT	86	-38.3	-44.5349	46.5116	<<<<<<<<<<<<<<<<<<<<(((((.((....)).))))....(((....)))...........))))))))))))))))).))))
miR169_2	AACATGAGATATGATGCTGCAGCCAAGGATGACTTGCCGATAAATTCTTTCTCTAATTTGACTTTCAATTCATGTTTGTCAATTGATAGTGCATTAGTTCTAATATATGCATTTGATTATATAGAACACTATTGTGAAAGTGTCTTTAGGGATAGGGTAAATTCGGCAAGTCATCTTTGGCTACATGTCTATCTCATGTT	200	-83.7	-41.85	34	(((((((((((.((((.((-<<<<<<<<<<<<<<<<<<<<...(((((.(((((((....(((((((....(((((((((....))))).))))..((((((.((((..(....)..)))))))))).......)))))))....))))))).)))))....)))))))))))))))))))).)))))))))))))))))
miR169_3	TGATGCAGCCAAGGATGACTTGCCGGCGGTATTAGCTCATGTTCATGTGTTTTGCGTCCACTCGTTGTGTTGGCAAGTTATTCTTGGCTATGTTA	95	-40.7	-42.8421	46.3158	((((.-<<<<<<<<<<<<<<<<<<<<(.(((..(((.(((....))).))).)))....((.....)))))))))))))))))))))))..))))
miR169_4	GGAACTTACATGAAGAGGCAGAGAGTATAGTGCAGCCAAGGATGACTTGCCGGCGACCAGATAAGTTTATGGCTATCCCTCTACCGGCAAGTTGTCATTGGCTATATTAGACTTTCTTTTTCTCATGTAAGTACC	135	-63.5	-47.037	44.4444	((.((((((((((.((((.(((((((.(((((-<<<<<<-<<--<<<<<<<<<......((((.((.....))))))......)))))))))..)).)))))).))))).))))))).)))))))))))))).))
miR169_5	GAGGAAGAAAATAGAGTGCAGCCAAGGATGACTTGCCGGAATATATATATATATCTATATAAAATATAGTATTTTTTTTCTTCGGCAAGTTGTTTTTGGCTATATTTTGTTTTCTCCTT	119	-50.17	-42.1597	30.2521	(((((.((((((((((((-<<<<<<<<<--<<<<<<<<<(..........(((.((((((...)))))))))........)))}}}}}}}==}}}}}}}}}=}))))))))))))))))
miR169_6	AGAAGCAGAAAGTGGAATGCAGCCAAGGGTGATTTGCCGGCACTTATACAGTAATTAATCGACCGTATACATATACGTACATTGATGCATAGTGTCGACAAGTTTCTCTTGGCTATATTTCGCTTTCTACTTCT	134	-57.6	-42.9851	40.2985	(((((.(((((((((((((-<<<<<<<<<-<<<<<<-<<<((((......(((.(((((.(..(((((....)))))..)))))))))..))))))).)))))).))))))))).))))))))))))).)))))
miR169_7	AGAAGCAGAAAGTGGAATGCAGCCAAGGGTGATTTGCCGGCACTTATACAGTAATTAATTGACCGTATACATATATGTACATTGATGCATAGTGTCGACAAGTTTCTCTTGGCTATATTTCGCTTTCTACTTCT	134	-56.3	-42.0149	38.806	(((((.(((((((((((((-<<<<<<<<<-<<<<<<-<<<(((.(((((.((.........)).)))))....((((((......)))))))))))).)))))).))))))))).))))))))))))).)))))
miR169_8	AGAAGCAGAAAGTGGAATGCAGCCAAGGGTGATTTGCCGGCACTTATACAGTAATTAATTGACCGTATACATATATGTACATTGATGCATAGTGTCGACAAGTTTCTCTTGGCTATATTTCGCTTTCTACTTCT	134	-56.3	-42.0149	38.806	(((((.(((((((((((((-<<<<<<<<<-<<<<<<-<<<(((.(((((.((.........)).)))))....((((((......)))))))))))).)))))).))))))))).))))))))))))).)))))
miR169_9	AGCCAAGGATGACTTGCCGGCGGCACATATTTATTTGCCACTAAACATTTGTTGGAAATTCTCTGTCGGCAGGTCATCTTTCGGCT	86	-38.3	-44.5349	46.5116	<<<<<<<<<<<<<<<<<<<<(((((.((....)).))))....(((....)))...........))))))))))))))))).))))
miR169_10	TAGATTTGAGCCAGGATGACTTGCCGGCATTAATATTAAGGTGTTGTTGCTGGTGAGTAATCTAGGCTCACATTTG	76	-37.4	-49.2105	42.1053	(((((.<<<<<<-<<<<-<<<--<<<<((.((((((....)))))).))))}}==}}}=}}}}=}}}}}}=}))))
miR169_11	GGAAAATGCAGCCAAGGATAACTTGCCGGGTTAATTAATTCAATCACTAAGATGGAATCTGATTCCGCCGGCAAGTCATTCTTGGCTTCACTCT	94	-38.5	-40.9574	43.617	(((...((-<<<<<<<<<<-<<<<<<<<<...(((((((((.(((.....))).)))).)))))...))))))))).)))))))))).)).)))
miR171_1	AAGCAAGGTATTGGCGCGCCTCAATTTGAAGACATGGCTATGAATCATGGAAAATTAATTAGCAGCCATGTAGTTTGATTGAGCCGCGTCAATATCTTGTTT	102	-47.7	-46.7647	40.1961	((((((((((((((((((.(((((((.((..((((((((.(((.(.((.....)).).)))..))))))))..))->>>>>>>->>>>>>>>>>>>))))))
miR171_2	GGTATTGGCGTGCCTCAATTTGAAGACATGGTTAACATAAAATTACCAACCATGTAATTTGATTGAGCCGCGTCAATATC	80	-33.34	-41.675	38.75	((((((((((((.(((((((.((..((((((((..............))))))))..))->>>>>>>->>>>>>>>>>>>
miR171_3	GATATGAGATATTGGTGCGGTTCAATCAGAAGACAATGCTTTTGTAATCTAAAAAAGCTTTGTGTTATTTGATTGAGCCGTGCCAATATCACGTGTT	97	-49.6	-51.134	36.0825	((((((={{{{{{{{=={{{{{{{{{{(((.((((..((((((.........))))))....)))).))>>>>>>>>>>>-->>>>>>>>.))))))
miR171_4	GATATTGGTACAGTTCAATCAAAAGGACGTGTTTTATGAATCTAAAGCTTTCTTATTTGATTGAGCCGTGCCAATATC	78	-34.4	-44.1026	34.6154	(((((((((((.(((((((((((((((...((((((......))))))..)))).))>>>>>>>>>->>>>>>>>>>>
miR171_5	GATATTGGCCTGGTTCACTCAGACCAAGTGATCACTAAGATATACTATTGTTTTTGTGTGTCGATTTTGTGTTTGATTGAGCCGTGCCAATATC	94	-40.2	-42.766	39.3617	(((((((((.(((((((.(((((((((.(((((((.((((((......)))))).))).))))...))).)))>>>->>>>>>>->>>>>>>>>
miR171_6	ATGAAGTAGCTATTGTGATATTGGCTTGGTTCACTCAGACAAAAAAATGTAACTTTTTTTTTTGTGAAAAGGTTTTGATTTTGATTGAGCCGTGCCAATATCTTAATGCTATTTCAT	117	-45.7	-39.0598	30.7692	((((((((((.((((.(((((((((.(((((((.(((((((((........((((((((......))))))))))))..))>>>->>>>>>>->>>>>>>>>.))))))))))))))
miR171_7	TGATGTTGGCTTGTCTCAATCAAATCAAAGTTCTTGAAATTTGAGTTCTTTAGTCTGATTGAGTCGTGCCAATATCA	77	-32.6	-42.3377	35.0649	((((((((((.((.((((((((.((.((((..((..(...)..))..)))).)).>>>>>>>>->>->>>>>>>>>)
miR171_8	GTTGAGATGAGATATTGGTGCGGTTCAATCAGAAGGCAGTGCTTTTATAATTCAAAAAGCTCTGTGTTATTTGATTGAGCCGTGCCAATATCACGTGTTAAT	102	-52.4	-51.3725	38.2353	(((((.(((-<<<<<<<<--<<<<<<<<<<((((.((((.((((((........)))))).)))).)..))}}}}}}}}}}}==}}}}}}}}.))).)))))
miR171_9	AAAAGCGATGTTGGTGAGGTTCAATCCGAAGACGGATTTACATGTATAGAGTTGTAAAATACGATCTCAGATTGAGCCGCGCCAATATCACTTTT	95	-39.8	-41.8947	40	(((((-<<<<<<<<<<-<<<<<<<<<.((.((((..((((((..........))))))...)).)))).))}}}}}}}=}}}}}}}}}}=}))))
miR171_10	GCCCGAGGTATTGGAACGGTTCAAACTGATCATAGCTTCAATCAACATGACTTGACTCTGTGATCTGATTGAGCCGCGCCAATATCACGTGC	92	-41.5	-45.1087	47.8261	((.((.((((((((..((((((((.(.((((((((..((((((.....)).))))..)))))))).).>>>>>>>>-->>>>>>>>->).))
miR171_11	AAAAGCGATGTTGGTGAGGTTCAATCTGAAGACGGATTTACATGTAGAAGAAGTAAAATACGATCTCAGATTGAGCCGCGCCAATATCACTTTT	94	-42.6	-45.3191	39.3617	(((((.((((((((((.((((((((((((.((((..(((((...........)))))...)).)))))))>>>>>>>->>>>>>>>>>->>)))
miR171_12	ACGAGATATTGGTGTGGTTCAATGACAAAGCAATGCTTAAAATGTCCAAGTTTTTCTTTTTTATTGAGCCGTGCCAATATCACGT	85	-35.7	-42	36.4706	(((.((((((((..(((((((((((.((((.((.((((.........)))).)).)))).)))>>>>>>>>-->>>>>>>>->))
miR171_13	GATATTGGTACAGTTCAATCAAAAGGACGTGTTTTATGAATCTAAAGCTTTCTTATTTGATTGAGCCGTGCCAATATC	78	-34.4	-44.1026	34.6154	(((((((((((.(((((((((((((((...((((((......))))))..)))).)))))>>>>>>->>>>>>>>>>>
miR172_1	AGTCGTTGATTGCCGGTGGAGCATCATCAGGATTCACAAGATTTTGAAGGGTTTAATTTGTTTTGATTGTTTCAAATAGATTAGCCCTTTGACATATGAGAATCCTGATGATGCTGCAGCTGCAATTAATGACT	134	-69.8	-52.0896	38.0597	(((((((((((((.(.((.((((((((((((((((.((..((.(..(((((((.(((((((((.((.....))))))))))))))))))..).)).))->>>>>>>>>>>>>>>>->>-).)))))))))))))
miR172_2	TTGCTAGTGGAGCATCATCAAGATTCACAATCTTTAAGGGGCTTTTTTGATTTGTTTGAGGTGTGGTCCCTCTATATTGAGAATCTTGATGATGCTGCAGCAGCAA	106	-48.7	-45.9434	40.566	(((((..((.((((((((((((((((.((((..(..(((((((.(((..(.....)..)))...)))))))..).))))->>>>>>>>>>>>>>>>->>..)))))
miR172_3	TTGCTAGTGGAGCATCATCAAGATTCACAATCTTTAAGGGGCTTTTTTGATTTGTTTGAGGTGTGGTCCCTCTATATTGAGAATCTTGATGATGCTGCAGCAGCAA	106	-48.7	-45.9434	40.566	(((((..((.((((((((((((((((.((((..(..(((((((.(((..(.....)..)))...)))))))..).))))->>>>>>>>>>>>>>>>->>-.)))))
miR172_4	GTAGCATCATCAAGATTCACATGTGAATGTGGCTAAGTGGAAATATATATATATATATATATTTCTGCTAATCTATTTTATTTGAAGTGAGAATCTTGATGATGCTGC	108	-47.4	-43.8889	29.6296	{{{{{{{{{{{{{{{{{{={{(..((((((((...((..(((((((((((....)))))))))))..))...))))...))))...)))->>>>>>>>>>>>>>>>>>
miR172_5	GCGGATGTAGCATCATCAAGATTCACATGAAAAATGCTGATTGGACTCTGATCTGATCTTAACCACTCCATAGCTCTTTTTTTATTGAGAATCTTGATGATGCTGCATCAGC	112	-47.51	-42.4196	39.2857	((.((({{{{{{{{{{{{{{{{{{={{(((((((.((((((..((......))..))).............)))...))))))).))->>>>>>>>>>>>>>>>>>>>).))
miR172_6	GGTGCAGCATCATCAAGATTCACAAGGCTTATCAATTTGAAGTTTCATTATATAAATTTGAGAATCTTGATGATGCTGCATC	82	-39.1	-47.6829	34.1463	(((((((((((((((((((((.((((..((((.....(((....)))....)))).))))->>>>>>>>>>>>>>>>>>>>)
miR172_7	GGTGCAGCAGCATCAAGATTCACATACAAATTCTTTAACATCTTTAATTAATTGGTGTTATTAACTACACTAATTAAGGAGAGTGTTTTGGTATATTGAGAATCTTGATGATGCTGCATC	120	-50.62	-42.1833	32.5	(((((((((.(((((((((((.((........((..((((.((((..(((((((((((........)))))))))))..))))))))..)).....))->>>>>>>>>>>->>>>>>>>)
miR172_8	AGTCAGTATCTGCAGGTGCAGCAGCATCAAGATTCACACCGCCTAATTTGCTAGGACTTCAGGACTGCACACGCTTAATTATACATACATATATACATATATGTTAGCTCTTTGTGGAGTGCGGAATAAAGTTCTATTTTAGATGTGGGAATCTTGATGATGCTGCATCAGCAAATACATGACT	184	-71.7	-38.9674	39.6739	(((((((((.(((.(((<<<<<<-<<<<<<<<<<<-<<(...((((.....((((((((.(...((((((.(((............(((((((....))))))).........)))..))))))..).))))))))..))))..))).}}}}}}}}}}}=}}}}}}}}).))).)))).)))))
miR172_9	TTGCCGGTGGAGCATCATCAAGATTCACAAGCTTTAGGGGCATTAATTTGTTTGAGGTGGTTCCTTATTGCTCCAAAACCAATTAGCCCTTTTGCTATGGGAATCTTGATGATGCTGCAGCAGCAA	126	-58	-46.0317	43.6508	((((.(.(<-<<<<<<<<<<<<<<<<-<<(((...((((((..(((((..((((..(..((.....))..)..))))...)))))))))))..))).)).}}}}}}}}}}}}}}}}=}}=).))))
miR172_10	TGCCGGTGGAGCATCATCAAGATTCACAAGCTTTAGGGGCATTAATTTGTTTGAGGTGGTTCCTTATTGCTCCAAAACCAATTAGCCCTTTTGCTATGGGAATCTTGATGATGCTGCAGCAGCA	124	-57.1	-46.0484	44.3548	(((.(.({={{{{{{{{{{{{{{{{={((((...((((((..(((((..((((..(..((.....))..)..))))...)))))))))))..))).)).>>>>>>>>>>>>>>>>->>-).)))
miR319_1	GATGGATGCATGGCTAAAGCAAAGAGAGCTTTCTTCGGTCCACTCATGGGTGGTTGTAAGATTGAATTAGCTGCTGACTCATTCATCCAAATGTTGAGTATAGTAATCCAATCAATAAATACTCATCAAATGACTGAATGATGCGGGAGACAGATTCAATCTCATGCTTCCTGTATTTGGACTGAAGGGAGCTCCCTTTTTCTTTTCTTTTTTCTC	216	-74.03	-34.2731	39.8148	((.(((.....((..((((.((((={{{{{=={{{{{{{{{{===(((((.(((....((((((((((.(((.(((..(((((((..((..((.(((((((.................))))))).))..))..)))))))..))).)).).))))))))))...))).)))))..->>>>>>>>>>-->>>>>->>))..)))).))...)))))
miR319_2	TATGAATATGAATAGATGAAGAGAGCTTCCTTCAGTCCACTCATGGAAGAGTAAGGGGTTTGAATTACCTGCTGACTCATTCATTCAAACACAATAGATAATGATTCATATATAAAAGCTATTGTGAATGTGTGAATGATGCAGGAGGTGAATTTCTTCCTTTTCTTCTCTTTGCTTGGACTGAAGGGAGCTCCCTTTTTCTATTTTCTATTTATA	216	-93.6	-43.3333	35.1852	((((((((.(((((((.((((.(((((((((((((((((..((.(((..((.((((((...((.((((((.(((..((((((((.((..((((((((......((......)).....))))))))..)).))))))))..))).)))))).))...)))))).))..))).)).->>>>>>>>>>>>>>>>>->>)).)))))))..))))))))
miR319_3	GGGTAGTTAGTTAATGAGGGAGCTTTCTTTAGTCCACTAATGGGTGACATGTAGGATTTAATTAGCTGCCGAATCATTCATCCAAATGGTGAGTAAATAGAATGAATGAATACTCATCAAATGAGTGAATGAAGCGGGAGACAAATTGAATCTTAAGTTTCCTATACTTGGACTGAAGGGAGCTCCCTTTTCTTATTTATTTACTT	206	-88.2	-42.8155	36.4078	((((((.(((.(((.(((((((((..((((((((((...(((((.(((...((((((((((((.(((.(((..(((((((..((..(((((((((..((.......))..)))))))))..))..)))))))..))).)).).)))))))))))).))).)))))..->>>>>>>>>>-->>>>>>>>)...))).))).))))))
miR319_4	ATGGTGGGGTAATAATGAAAAGAGGATTGAAGGGGCTCACTTCAGTCCAGTTCGAGGCGGTAGAAGATGATTGAAATTCAGCTGCTGACTCGTTGATTCAAGAGTTCATCATTTAAATACGATGTGTTTCTGAACCAACGATGCAGGAGCTGCATTCAATTGTCACTGTCACGTCTTGGACTGAAGGGGCCTCTTCATCTCCGGTAT	207	-90.71	-43.8213	44.9275	(((.(((((..................(((((((((((.(((((((((((..((.((((((....((..((((((...(((((.(((..((((((.((((..((..((((..........))))..))..)))).))))))..))).)))))..))))))..)))))))).))..>>>>>>>>>>>>>>>>>>>>)).))))).)))
miR319_5	ATTGGGAGAGAAAGAGAATGAAGGAGCTTCCTTCAGCCCGTGCATGGATATAGTTGCTGAAGTATCTATATATCTTCTGATCTCAGTCATTCTTTCATCAATTAATTAATTAATTAATATATGAATGAATGAGTGAGAAGGGATATATTATATTTCGGATCGATATATCAATCTTGGACTGAAGGGGAGCTCCTTCTTTCTTTTGCCTCCAAT	213	-90.2	-42.3474	35.2113	(((((..(...(((((((.(((((((((((((((((.(((......((((((....(((((((((..((((((((.((..(((((.((((((.(((((..(((((((....)))))))..))))).)))))).))))))))))))))).))))))))).....)))))).....>>>->>>>>->>>>>>>>>>>>.))))))).)..)))))
miR319_6	TTAGAAATAGATGAAGAGAGCTTCCTTCAGTCCACTCATGGAAGGGTAAGGGGTTTGAATTACCTGCTGACTCATTGATTCAAACACAATAGACAATTATGGGGTTATGCTATTGTGAATGTGTGAATGATGCAGGAGGTGAATTTCTTCCTTTTCTTCTTTGCTTGGACTGAAGGGAGCTCCCTTTTTCTATTTATAA	199	-86.6	-43.5176	38.6935	(((.(((((((.((((.<<<<<<<<<<<<<<<<<--<(.(((((((.((((((...((.((((((.(((..(((((.((.((..((((((((..((((....))))...))))))))..)).)).)))))..))).)))))).))..))))))))))))).)).=}}}}}}}}}}}}}}}}}=}})).))))))).)))
miR319_7	GGTGCAGAAATAGGAGTTCCCTTGCAGCCCAAAACACCCTGCATGAACTACTTCATGTTGTTTTGGACTGAAGGGAGCTCCTTCTTCTTCACT	93	-49.3	-53.0108	47.3118	((((.((((..((((((((((((.(((.((((((((....(((((((....))))))))))))>>>->>>>>>>>>>>>>>>--)))).))))
miR319_8	GAATATGAATAGATGAAGAGAGCTTCCTTCAGTCCACTCATGGAAGAGTAAGGGGTTTGAATTACCTGCTGACTCATTCATTCAAACACAATAGATAATGATTCATATATAAAAGCTATTGTGAATGTGTGAATGATGCAGGAGGTGAATTTCTTCCTTTTCTTCTCTTTGCTTGGACTGAAGGGAGCTCCCTTTTTCTATTTTCTATTT	210	-90.2	-42.9524	36.1905	(((((.(((((((.((((.<<<<<<<<<<<<<<<<<--<(.(((..((.((((((...((.((((((.(((..((((((((.((..((((((((......((......)).....))))))))..)).))))))))..))).)))))).))...)))))).))..))).)).=}}}}}}}}}}}}}}}}}=}})).)))))))..)))))
miR390_1	AATCTGTTAAGCTCAGGAGGGATAGCGCCATGAGATATGATATACGTACGTTTGGCGCTATCCATCCTGAGTTTTACGGATT	82	-47	-57.3171	43.9024	(((((((.<<<<<<<<<<-<<<<<<<<<<(...(.((((.....)))))...))))))))))).)))))))))).)))))))
miR390_2	AAGCTCAGGAGGGATAGCGCCGCTTATATCTATATATTTATATGGTAATTGGCGCTATCCATCCTGAGTTT	71	-39.4	-55.493	40.8451	<<<<<<<<<<-<<<<<<<<<<(.((((...((((....))))..)))).))))))))))).))))))))))
miR393_1	ACTGGAGGATGCATCCAAAGGGATCGCATTGATCCCAAATCTAATTAATTAAATTTTTAATTATCTTTTCATTTCTCATAATATGTGGGATCATGCTATCCCTTTGGATTCGTCCTTTGGT	121	-53.2	-43.9669	34.7107	((..(((((((.(<<<<<<<<<<<-<<<<-<<<<<((....(((((((........))))))).......(((......)))...))))))))))).)))))))))))).)))))))..))
miR393_2	TCCAAAGGGATCGCATTGATCCCAAATTTTAATAATATTTATTTTTAATTTAATTGGGATCATGCTATCCTTTTGGA	77	-32.4	-42.0779	28.5714	<<<<<<<<<<<-<<<<-<<<<<(((...((((.(((....))).)))).....)))))))))))).)))))))))))
miR393_3	GCAACTGGAGGAGGCATCCAAAGGGATCGCATTGATCCCAAATCTAATTAAGTCCCTAGCTACTTAATTAACAACTTAATTTCCTTAATATCTCATAATATTTGGGATCATGCTATCCCTTTGGATTCATCCTTTGGTGGC	141	-57.7	-40.922	39.0071	((.((..(((((.(.({{{{{{{{{{{={{{{={{{{{(((((.(((((((((........))))))))).....((((.....))))...........)))))))>>>>>>>->>>>>>>>>>>>-).)))))..)).))
miR394_1	GGCTTACCAAAGGGTTGCTTGTAGAGTTTATTGGCATTCTGTCCACCTCCCTTAACTAGATATTTTTCTAAATATATCGGAGGTGGACACACTGCCAATTGAACTCTGTTAGCTGCTTTTTGTAAAGCC	129	-62.3	-48.2946	41.0853	(((((..((((((((.(((..(((((((((<<<<<<-<-<<<<<<<<<<<..((..((((......))))....))..))))))))))).).)))))).)))))))))..))).))))))))..)))))
miR394_2	TTGGCATTCTGTCCACCTCCCTTCTCTCTTTCTTTTTGCTTTGCTTTGGAGGTGGGCATACTGCCAA	67	-26.03	-38.8507	47.7612	<<<<<<-<-<<<<<<<<<<<...........................))))))))))).).))))))
miR394_3	GCTATTTTGGCATTCTGTCCACCTCCATCCATAACTTACAAATATAATCACTATTCACACCCCCCCTTCCCCTTAGTGACAATTAATATTATATTAATTGGAGGTGGCCAGTAAGCCAAACAGGC	125	-36.35	-29.08	40.8	(((..(<<<<<---<<<-<<<<<<<<.....................((((((....................)))))).((((((((...)))))))))))))))).)))...))))))..)))
miR396_1	GTGATCTTCCACAGCTTTCTTGAACTGTGTTGTGAGGCTTCTCTCCAATGAAGGTTTATACCCTATGCAAAAGAAATTCTATGAGCACAATTCAAGATAGCTGTGGAAAATCAC	114	-45.6	-40	39.4737	(((((.<<<<<<<<<<-<<<<<<<-<<(((((((((.((((........)))).))))))...........((.....))....))))).))))))).)))))))))).)))))
miR396_2	TGCTTTTCCACAGCTTTCTTGAACTTCTTATGCCTAATGCAGCTATTGATGTGGCATTGAAGTTTAAGAAAAATGTGGAAAAACA	85	-35.9	-42.2353	35.2941	((.((<<<<<<<--<<<<<<<<<<<<(..(((((....(((........)))))))).)))))))))))))..))))))))).))
miR396_3	GTCATGCTTTTCCACAGCTTTCTTGAACTTCTTTTGCATCTTAAATCTTTCCAAATTCAAGATTAATAGCCCTAGAAGAAGCTCAAGAAAGCTGTGGGAGAATATGGC	108	-47.9	-44.3519	37.963	((((((.(({{{{{{{{{{{{{{{{{={{{((((((...((..((((((.........))))))...))...)))))))))->>>>>>>>>>>>>>>>>>>.))))))
miR396_4	GTCATGCTTTTCCACAGCTTTCTTGAACTTCTTTTGCATCTTAAATCTTTCCAAATTCAAGATTAATAGCCCTAGAAGAAGCTCAAGAAAGCTGTGGGAGAATATGGC	108	-47.9	-44.3519	37.963	((((((.(({{{{{{{{{{{{{{{{{={{{((((((...((..((((((.........))))))...))...))))))))>->>>>>>>>>>>>>>>>>>>.))))))
miR396_5	GTGATCTTCCACAGTTTTCTTGAACTGCATGTGTGTTGTGAGGCTTCTCCAGTGAAGGTTTATCTCCTATGCAAGTGCAGATATTCTATGAGCACAATTCAAGATAGCTGTGGAAAATCAC	121	-47.8	-39.5041	41.3223	(((((.<<<<<<<<<<-<<<<<<<-<<((((.(.(..(((((.((((......)))).)))))..)))))))).((((..(((...)))..))))..))))))).)))))))))).)))))
miR397_1	TCCATATTGGAGAAACATCATTGAGTGCAGCGTTGATGAAATCCTAAATACTAGCAACTATATTGTGCTTATCTTAAAGAGATATGTCAAATATTAGTATATGTTTAGTTTCGTTGACGCTGCACTTAATCATGTTTTTTTTTTTAATATGGA	153	-60.1	-39.281	30.0654	(((((((((((((((((<-<<<<<<<<<<<<<<--<<<(((..(((((((.((...((((((((..((.((((((...)))))).))..)))).)))).)))))))))))))))..)))))))))))))).)))))))))....)))))))))
miR398_1	CAGGGTCGTCCTTAGATCACATGAAGCTGCTGTCCTATGTATCTAAGCTATCCAACTCATGTGTTCTCAGGTCGCCCCTG	80	-29.04	-36.3	50	(((((.((.(((.(((.(((((((((((.................)))).......)))>>>>->>>->>>->>->>>>>
miR398_2	GGTAGAGATGTTCTACAGGGTCGTCCTAAGACCACATGAAGCTATCTTGTGTGCCTATGCTATCTAGCTCATGTGTTCTCAGGTCGCCCCTGCTCAACTTTCTCTGCC	108	-47.8	-44.2593	50	((((((((.(((...(((((.((.(((.(((.(((((((.((((....((((....))))....)))))))>>>>->>>->>>->>->>>>>...)))..))))))))
miR399_1	GGGCAATGACTTTTTTGGCAGTAGTTCACTTGATCTTTCAGATGATGCAAACAAACTCACTGCCAAAGAAGATTTGCCCCG	79	-33.4	-42.2785	41.7722	((((((...(((((((((((((((((...((((((........))).)))...)))).))>>>>>>>>>>>-->>>>>>
miR399_2	CAGTCATAGGGCATGTCTCTTTTGGCAGGTGATGATGATGATAATGTATTTGATTTAGAAGTTAAATCTATAAAAATATATATCTTAACTATTGACTTGCCAAAGGAGAGCTGCCCTACGAGTG	124	-48.8	-39.3548	35.4839	((.((.(((((((..(((((((((((((((((((.....((((.(((((((....((((.......))))...))))))))))).....)))).)))>>>>>>>>>>>>-->>>>>>>.)).))
miR399_3	TATTCATAGGGCATGTCTCTTTTGGCAAGTGATAGTCATATTGTATTTGACTTAGATCTATAAAAATATATCAGTCAATTTCTTGCCAAAGGAGAGCTGCCCTGTGAGTG	110	-47.8	-43.4545	36.3636	(((((((((((((..((((((((((((((.((((....))))....((((((..(((.(((....))).)))))))))...))>>>>>>>>>>>>-->>>>>>>))))))
miR399_4	TAAGCAAATCATTCAAAGGGCATATCTCCTTTGGCAGGTATAATGGGTGGTTGCTAGTTTATTTTACATCTATATTAAAATTTTATGTGTTTATTTATCAAATAAAAAATAAAAAAAACTATCATGGTAAACAACTTGCCAAAGGAGAGCTGCTCTTTGAGTGTTTAGCTTA	172	-60.23	-35.0174	29.6512	(((((.((.(((((((((((((..(((((((((((((((...(((((((.................))))))).......((((((...((((((.....))))))..))))))...................)))>>>>>>>>>>>>-->>>>>>>)))))).)).)))))
miR399_5	AACCAGCTGCGGGACTTCTTTCCTTTGGCAGACGCTAACTAAAGTATATTGGTGATTTTAGATCATGATGAACTGCCAAAGGAGAGTTGCCCTGTAACTGGTT	103	-44.9	-43.5922	43.6893	((((((.(({{{{={=={{{{{{{{{{{{{(..(((......)))....(.((((((...)))))).)....)>>>>>>>>>>>>>-->->>>>)).))))))
miR399_6	AGCTATAGGGCTTCTCTTTGTTGGCAGGAAAGTAACTATCATATTGTAATATATGGTGTGTCTTGCCAAAGGAGAGTTGCCCTGTTGCT	89	-43.3	-48.6517	41.573	(((.(((((((..(((((..(((((((((.....((.(((((((......))))))))).)))>>>>>>-->>>>>-->>>>>>).)))
miR408_1	CAGGGAACATGCAGAGCATGGATGAAACTATCGACAGTGAAGGAAACTGTTGTGGCTCCACTCATGCACTGCCTCTTCCCTGGC	82	-36.6	-44.6341	51.2195	(((((((...((((.(((((..((...(((.(((((((.......))))))))))...))..)>>>>->>>>--->>>>>>>
miR530_1	CCGATATGTTGCCTTTATCTGCATTTGCACCTGCACTTTAAGTACTCAGTTTCTCTGTGACATATAAATAATATAACTATGTCAGTTGAGGACTGAAGAGATCAATATATTATTATATAATATGGGAATAGAGGGACCGAGAACGAGGTGCAGGTGCATCTGCAGGTGAATGCCATATTGG	181	-79.3	-43.8122	38.674	((((((((..((.((((((<<<<--<<<<<<<<<<<<<<-.((.(((.((..((((((..(((((.(((((((((.((...((((((...))))))..)).....))))))))).....)))))...))))))..)).))).))))))))))))))))..)))))))))).))))))))))
miR2111_1	AGGATTTGGTAATCTGCATCCTGAGGTTTAAAATAACGAGTTTATTATATTTAATCTTTGGAATGCAGATTACCCCTTCCT	81	-30.5	-37.6543	33.3333	((((...((<<<<<<<<<<<<-<<<<<<-<(.((((........)))).)).)))))).)).))))))))))))...))))
miR2111_2	TAATCTGCATCCTGAGGTTTAGAACAATACTTACGAAATTGTACCTAGTCCTCAAGATGCAGATTA	66	-27.5	-41.6667	36.3636	<<<<<<<<<<<-<<<<<-<<<(.(((((.........)))))..)))).))))).)))))))))))
miR2111_3	GGTAATCTGCATCCTGAGGTTTAAAACAATATATTTATTGTATCTAGTCCTTAGGATGTAGATTATC	67	-33.1	-49.403	31.3433	((<<<<<<<<<<<<<<<<<-<<<..((((((....))))))...))).)))))))))))))))))))
miR2111_4	AGGGTTGGATAATCTGCATCCTGAGGTTTAAAACAATATATTTATTGTGTCTAGTCCTTAGGATACAGATTATCTCATCTT	81	-35.7	-44.0741	33.3333	(((((.(((<<<<<<<-<<<<<<<<<-<<<..((((((....))))))...))).))))))))).)))))))))).)))))
miR2118_1	GAGAGAGAAAGGGAAAGGGTGAAAGAGCTTGAGGAAGTTATGGGATATGGGAGGATCGGTAAAACAGATCTAATTCATCTGAATTGAATAATTTCTTTACCGATTCCACCCATTCCTATTATTTCCTTTTGTTCCTCTCTTTCCACTCTCCTCTC	155	-41.2	-26.5806	40	(((((.((.((((((((((.(...((((..((((((((.((((((.(((((.((((((((((..(((((.......)))))....(((....))).>>>>>>>->>>->>>>>>>>>>).))))))))..))))).)))))))).)).)))))))
miR2118_2	GGAAAGGGTGAAAGAGCTTGAGGAAGTTATGGGATATGGGAGGGTCGGTAAAGTAGATCTGAATCTGATTAATCTTGTAGATTTTCAGTACTAAATATTTCTTTACCGATTCCACCCATTCCTATTATTTCCTATAGTTCCTCTCTTTCC	150	-60.54	-40.36	38	((((((((.(...(((((..(((((((.(((<<<-<<<<<-<<<<<<<<<<<<.((((......((((..((((.....)))).))))........))))))}}}}}}}=}}}=}}}}}}}}}}).)))))))..)))))).))))))))
miR5213_1	GGCTAGTGAAATTGATACGTGTGTCTTCACCTCTGAACTATCAATATTATGTTTCAAATCTTTGATTCGATTCATTCTTTTGCTTCAGAGTGCAGATACACGCATCTCTTTTCCTAGCT	119	-42.1	-35.3781	36.9748	((((((.((((..((<-<<<<<<<<<-<<<-<<<<<<....(((....(((..((.((((...)))).))..)))....))).))))))))).))))))))).)))...))))))))))
miR5213_2	GGCTAGTGAAATTGATACGTGTGTCTTCACCTCTGAACTATCAATATTATGTTTCAAATCTTTGATTCGATTCATTCTTTTGCTTCAGAGTGCAGATACACGCATCTCTTTTCCTAGCT	119	-42.1	-35.3781	36.9748	((((((.((((..((<-<<<<<<<<<-<<<-<<<<<(....(((....(((..((.((((...)))).))..)))....))).))))))))).))))))))).)))...))))))))))
miR5213_3	GGCTAGCAAAATTGATACGGGTGTCTTCACCTCTGAACTATGATTCTTATGTTTCAATCTTTGATTCATTGTTTAGATTCGGATGTGTAGATACCCGCATCTGTTATGCTAGCT	114	-47.7	-41.8421	38.5965	((((((((.(((.((<-<<<<<<<<<-<<<-<<<<<((((.(((....(((..(((.....)))..))).)))))).)))}}}=}}}=}}}}}}}}}=}}}.))).))))))))
miR5232_1	AGTAATCACCTCTGCTCCAGGTGAGAGAAACACGTATCAGAGTTTCATGGCTAGCTTAAACTAGGCACCACCATTTCCTATGGAGATCGAAATTAAGGAAGAATGAGTGGTTTTGTTTGATCCTATGATACATGTCGCTCTCACCTGGAGCAGAGCTGCCTAATGCT	167	-69.8	-41.7964	44.3114	((((..((.((((((((({{{{{{{{{=={{{={{{{{{.((..(((.(.((((......)))).).((((((((((((...((........)).))))..)))).)))).......)))..)).)))>>>->>>-->>>>>>>>>>>>)))))).)).....))))
