# Supplementary material for: Identification and Characterization of Wilt and Salt Stress-Responsive MicroRNAs in Chickpea through High-Throughput Sequencing
Source: PLoS One. 2014 Oct 8;9(10):e108851. doi: 10.1371/journal.pone.0108851 (PMC4190074; doi:10.1371/journal.pone.0108851)
Supplement: Table S3 — Detailed information regarding novel chickpea miRNAs. (XLSX) [file pone.0108851.s004.xlsx]

## Sheet: S3- novel miRNAs
Table S3. Detailed information regarding novel chickpea miRNAs
			Reads (TPM)			Chromosome	miRNA*	Precursor	miRNA Start	miRNA End	Orientation	Minimum Free Energy	Adjusted	Hairpin	miRNA* Start Coord	miRNA* End Coord
New miRID	Sequence	Length	Control	Wilt Stress	Salt Stress			Sequence	Coord	Coord		(MFE)	MFE	G/C%
car-miRNA001	AACCAGGCTCTGATACCATGA	21	323.295	431.273	908.517	Ca7_version_1.0	ATGGTATCAGGTCCTGCTTCA(163)	GTCATGGTATCAGGTCCTGCTTCATCAAGTGTCTTGAGTTCTACTCCCAAATCAAGTACATGATTAACCAGGCTCTGATACCATGAT	20306919	20306939	+ [Positive strand]	-37.34	-42.9195	42.5287	20306856	20306877
car-miRNA002	AAGATTGATCTTGACCTTCTGC	22	0.0717317	0	0	gi|146480319|gb|EI871243.1| CAH1-36H8TR CAA1Ba Cicer arietinm genomic clone CAH1-36H8	TTATGGCATAAACAAGGATAAT	TTCAGGAAAACGAAGATTGATCTTGACCTTCTGCTGAGAAACGAAGAACGATCTTCGTTTATGGCATAAACAAGGATAATCAGTTTCCTTGAA	588	609	- [Negative strand]	-29	-31.1828	37.6344	540	561
car-miRNA003	AAGCAGGCTCTGATACCATGA	21	0.143463	0	0.794506	gi|295482636|gb|GS964734.1| GSS_Ba128D23.F GSS_Ba Glycine soja genomic 5'	TGGTATCAGGTCCTGCTTCA	TTCAGCCGTGGTATCAGGTCCTGCTTCATCAAGTGGTCTTGTGTTCAAATCCAGCCTCAAGCACATGGTTAAGCAGGCTCTGATACCATGATGAA	696	716	- [Negative strand]	-42.3	-44.5263	47.3684	757	776
car-miRNA004	AATAGATTGTCCAATCGATTGT	22	3.37139	1.08179	1.19176	CrTC02639 (CL15Contig16)	CAATCGATTTCCCAATCGATTT(1)	AACATGATTGAAATTCTCACAATAGATTGTCCAATCGATTGTGTTTGTCACAGGTCATGTTACTTTTGAAATATTATTTATGCAATCGATTAGCCTAGTAAATGGATTGTCCCTGTGACTTGTCCAATCGATTTCCCAATCGATTTGTTTCAATCAGTT	343	364	- [Negative strand]	-47.8	-30.0629	33.9623	237	258
car-miRNA005	AATCACGGTGAGCCACTGTGA	21	0.502122	0.360596	0.198626	TC04235 (CL3265Contig1)	AATCACGGTGGCTCACCGTGA(16) AATCACGGTGGCTCACCGTG(1)	TTGACAAAATCACGGTGAGCCACTGTGATTTTACAGAAGTTACACTTTGTAGTTTTAACAAAATCACGGTGGCTCACCGTGACTTTGTCAA	251	271	- [Negative strand]	-54.2	-59.5604	39.5604	195	215
car-miRNA006	ACCGGAAGCTGGGTTACGGTC	21	0	0.360596	0	LjSGA_102985	CGCGACCTATACCCGGCCGT	TGAACCGGAAGCTGGGTTACGGTCCCCAACTGCGCGCTAACCTAGACCCCACAAAGGGTGTTGGTCGATTAAGACAGCAGGACGGTGGTCATGGAAGTCGAAATCCGCTAAGGAGTGTGTAACAACTCACCTGCCGAATCAACTAGCCCCGAAAATGGATGGCACTAAAGCGCGCGACCTATACCCGGCCGTCGGGGCA	598	618	+ [Positive strand]	-75.01	-37.6935	56.2814	766	786
car-miRNA007	ACGACTGTTACATCATACAAC	21	2.51061	6.13013	1.78764	Ca1_version_1.0	TGTATGGTGCAACAGTCGCAG(11)	GGATCCTCTATGTCTGTTGTATGGTGCAACAGTCGCAGGGATTGTTAGCTTTAGAGACCAACAATTGTAGGGACCGTTACTCTAAATCTAACAGGACCACTACGACTGTTACATCATACAACAACTGTAGAGGATCT	23710719	23710739	+ [Positive strand]	-65.8	-48.0292	43.0657	23710634	23710655
car-miRNA008	ACGAGACAGATGGACACGACGG	22	2.65407	0.540894	5.56154	gi|146484669|gb|EI875593.1| CAH1-49O8TV CAA1Ba Cicer arietinm genomic clone CAH1-49O8	CGTACGTTGTCGGATATGTCGC	GGCGGTATGTGAACGAGACAGATGGACACGACGGTGAAATAATCTGTTAAATTATTTGCTCGTACGTTGTCGGATATGTCGCGACACAAAGGCCACC	338	359	- [Negative strand]	-28.5	-29.3814	47.4227	288	309
car-miRNA009	AGCGATCTCGTACTAAACGAA	21	1.14771	3.78626	5.36291	Gm17	CTTCGATAGGCGAGAGGTGTA	TGAACAGAACTTCGATAGGCGAGAGGTGTAAGCACCGCGAGGTGTGAAGCGATCTCGTACTAAACGAAACAACTTTCA	23987481	23987501	+ [Positive strand]	-24.9	-31.9231	47.4359	23987442	23987463
car-miRNA010	AGGAGAAAGTCTTTGCAACCG	21	0.358658	0.360596	0	MtChr1 Medicago psedomoleclar_March_2009	TGTGTTGCTGAGACATGCGCC	CCTCGTTTTGTGTTGCTGAGACATGCGCCTAAGGAGAAAGTCTTTGCAACCGAAGTGAGCCGAGG	273099	273119	- [Negative strand]	-21.7	-33.3846	52.3077	273120	273140
car-miRNA011	ATGGTTGAGAGGGTGACTTGA	21	0.502122	0.721192	0.198626	TC03480 (CL2559Contig1)	AAGTCACTTTCTCAATCTTA(1) TCAATCAAGTCACTTTCTCAA(1)	CACAGTTCTCCTCGTCCTTATGGTTGAGAGGGTGACTTGATTGATGTCGGTTTGACGAGTTTGGTTTTGAGAGACACATATTTCTTTTCCCTTGTTCTTATCTTACATGCATCAATCAAGTCACTTTCTCAATCTTAAAAATGAGGAGGACTATG	1161	1181	+ [Positive strand]	-72.3	-46.6452	39.3548	1258	1278
car-miRNA012	CAGGGAACAGGCTGAGCATGG	21	3.37139	4.32715	3.17802	CrTC33508 (contig15737)	ATGCACTGCCTCTTCCCTGGC(60) TGCACTGCCTCTTCCCTGGC(3)	CAGGGAACAGGCTGAGCATGGATGGAACTATCGACAGAATTGAGGAGACAACTGTCATGGTTCCACTCATGCACTGCCTCTTCCCTGGC	171	191	- [Negative strand]	-47.7	-54.8276	51.7241	103	121
car-miRNA013	CAGGGAACAGGCTGAGCATGG	21	3.37139	4.32715	3.17802	SRTC47915 (Locs_21982)	ATGCACTGCCTCTTCCCTGGC(60) TGCACTGCCTCTTCCCTGGC(3)	CAGGGAACAGGCTGAGCATGGATGGAACTATCGACAGAATTGAGGAGACAACTGTCATGGTTCCACTCATGCACTGCCTCTTCCCTGGC	149	169	+ [Positive strand]	-47.7	-54.8276	51.7241	216	235
car-miRNA014	CAGGGAACAGGCTGAGCATGG	21	3.37139	4.32715	3.17802	TC13367 (CL12465Contig1)	ATGCACTGCCTCTTCCCTGGC(60) TGCACTGCCTCTTCCCTGGC(3)	CAGGGAACAGGCTGAGCATGGATGGAACTATCGACAGAATTGAGGAGACAACTGTCATGGTTCCACTCATGCACTGCCTCTTCCCTGGC	285	305	- [Negative strand]	-47.7	-54.8276	51.7241	217	235
car-miRNA015	CGAGACAGATGGACACGACGG	21	4.80602	1.98328	3.17802	gi|146481446|gb|EI872370.1| CAH1-39M14TV CAA1Ba Cicer arietinm genomic clone CAH1-39M14	CGTACGTTGTCGGATATGTCG	GGCGGTATGTGAACGAGACAGATGGACACGACGGTAAAATAATCTGTTAAATTATTTGCTCGTACGTTGTCGGATATGTCGCGACACAAAGGCCACC	336	356	- [Negative strand]	-28.5	-29.3814	46.3918	287	307
car-miRNA016	CGATTGCGGCGACGTGGGCG	20	0	0.180298	0.794506	gi|44856578|emb|CR310434.1| mte1-32E1FM1 BAC end	CTGCCCGCGACGTTGTGAGA	TTTAATGTTCCGATTGCGGCGACGTGGGCGGTTCGCTGCCCGCGACGTTGTGAGAAGTCCACTGAA	50	69	+ [Positive strand]	-32.8	-49.697	57.5758	74	94
car-miRNA017	CGGAATACAAGCTCTGTACCGGAA	24	3.01273	0.360596	2.9794	Ca4_version_1.0	CGGAACACTCTTCTGTACCGGAAA(15)	AAACAAGTTTTCCGGAACACTCTTCTGTACCGGAAAACTTCCTACAAGATTTCCAGTACCGGAAAACTTTAAAACAACGTTTCCGGAATACAAGCTCTGTACCGGAAAACTTGTTT	18012181	18012204	+ [Positive strand]	-42.41	-36.5603	39.6552	18012109	18012133
car-miRNA018	CTGACTTAGCTTGTAGTCGAC	21	0.215195	0.180298	0	CrTC06329 (CL1669Contig1)	TAGTCGACTACAGATGGGTGT(1) CGACTACAGATGGGTGTAGTC(1) GTAGTCGACTACAGATGGGTG(1) TGTAGTCGACTACAGATGGGTG(1) ACTACAGATGGGTGTAGTCG(1)	TGTAGTCGACTACAGATGGGTGTAGTCGAATACACTTGGCCACTGACTTAGCTTGTAGTCGACTACA	533	553	- [Negative strand]	-30.5	-45.5224	46.2687	571	591
car-miRNA019	CTGGGTTGGGTCGATCGGTCC	21	0.573853	0.180298	0.397253	LjSGA_101319	CACCGGTTGGCTCGTCCCTT	GCTCGTAGTTGACCCTGGGTTGGGTCGATCGGTCCGCTTCTGGTGTGCACCGGTTGGCTCGTCCCTTCTGCCGGC	842	862	- [Negative strand]	-32.8	-43.7333	65.3333	808	827
car-miRNA020	CTGTAGCATCACTATAGCCGC	21	2.43888	11.3588	3.57528	Ca5_version_1.0	CGGCTATAGTGGCGCTATAGC(11)	GCTATGCTGTAGCATCACTATAGCCGCTATTTAACACCATTGATTGGTTCATGTTATGTTGTCAAATAACGGCTATAGTGGCGCTATAGCGAAGC	37423709	37423729	+ [Positive strand]	-45	-47.3684	42.1053	37423771	37423792
car-miRNA021	GAAACGGGTAGCTGAGGGTT	20	0.215195	0.180298	0	CrTC16255 (CL10647Contig1)	CACTCTAAACAGCAGCTCCGT(1) ATGACACTCTAAACAGCAGCT(1)	GTATGACACTCTAAACAGCAGCTCCGTTTCAAATTATGGTCTCATCTGTTGAGTTCATTCTTTTTATGTGGAGCTGTGTGTGAGATTTGAAACGGGTAGCTGAGGGTTTATTC	580	599	+ [Positive strand]	-34.3	-30.354	40.708	497	518
car-miRNA022	GAAACGGGTAGCTGAGGGTT	20	0.215195	0.180298	0	TC02626 (CL1797Contig1)	CACTCTAAACAGCAGCTCCGT(1) ATGACACTCTAAACAGCAGCT(1)	GTATGACACTCTAAACAGCAGCTCCGTTTCAAATTATGGTCTCATCTGTTGAGTTCATTTCTTTTATTTGGAGCTGTGTGTGAGATTTGAAACGGGTAGCTGAGGGTTTATTC	499	518	+ [Positive strand]	-32.3	-28.5841	39.823	416	437
car-miRNA023	GAAATGGACGGCAATGAATCTA	22	0.502122	3.06507	0.993132	CrTC10217 (CL4749Contig1)	TTGAAGGTTTTGCTGACCTTT(4)	AGAAATGGACGGCAATGAATCTATCGAGCTTTTTAGTTGGCATGCATTCAAGCAGCCAGATCCTTTTGAAGGTTTTGCTGACCTTTCT	157	178	+ [Positive strand]	-26.52	-30.1364	42.0455	220	241
car-miRNA024	GAACGAGACAGATGGACACGA	21	8.17741	0.360596	4.76703	gi|146482655|gb|EI873579.1| CAH1-41J20TV CAA1Ba Cicer arietinm genomic clone CAH1-41J20	TACGTTGTCGGATATGTCGCGA	GTGGCGGTATGTGAACGAGACAGATGGACACGACGGTGAAATAATATGTTAAATTATTTGCTCGTACGTTGTCGGATATGTCGCGACACAAAGGCCAC	337	357	- [Negative strand]	-29.9	-30.5102	45.9184	282	303
car-miRNA025	GAGTTCACTGTTGGAGATGTGCCA	24	18.0764	0.540894	3.7739	Ca4_version_1.0	TGGCACAACTCCAACGGTGAACCC(32) TTGGCACAACTCCAACGGTGAACC(11) GCACAACTCCAACGGTGAACCCAC(51)	AGTGCCGTGATGAACCTTGGCACAACTCCAACGGTGAACCCACAAAAAACTGGAAGTTAAGTAATTACACGCTGGCGGACGAACTCATTTTCACTCCCATTGGAGATGCTCGAGCATCTCCAACGGTAGCCAAAATGAGTTCGTCCGCCAAGTGTAATTACGTAACCTTCAGTTTTTGGTGAGTTCACTGTTGGAGATGTGCCAAGTTGTCATCATCATT	30794763	30794786	- [Negative strand]	-138.6	-63	45.9091	30794922	30794945
car-miRNA026	GCCGGCCTGTCAGACCTAATAGGC	24	2.65407	0.90149	15.2942	Ca4_version_1.0	TCAAGCCATAGGCCTCTGACGGAC(16)	TAGGCCGGCCTGTCAGACCTAATAGGCTTTTTTATAAGTTGAGTCTGACCTATTTAAATAAATAGGCTTTAAAAATGGCCTAAGCCTAGCTTTTTTATTAAATAGGTCAGGCCAGGCTAGGCCATAAGTAGATCAAGCCATAGGCCTCTGACGGACGACCTA	9008149	9008172	+ [Positive strand]	-62.4	-38.5185	41.9753	9008277	9008301
car-miRNA027	GCGAAGCTATCGTGCGTTGGAT	22	0	0.721192	0	CM0026	TTCGCACAATTGGTCATCGCG	GGAGGAATCGTTGATTCGCACAATTGGTCATCGCGTTTGGTTGAAAAGCCAGTGGCGCGAAGCTATCGTGCGTTGGATTATGACTGAACGCCTCT	138313	138334	- [Negative strand]	-32.3	-34	50.5263	138354	138374
car-miRNA028	GGGTTGGGTCGATCGGTCCA	20	1.50637	0	1.78764	gi|156969137|gb|ER988791.1| CAH1-22K12TV CAA1Ba Cicer arietinm genomic clone 1061038488787	CACCGGTTGGCTCGTCCCTT	GTTGGACCTTGGGTTGGGTCGATCGGTCCACCTCTAGTGTGCACCGGTTGGCTCGTCCCTTCTGCCGGC	677	696	+ [Positive strand]	-33.8	-48.9855	63.7681	707	727
car-miRNA029	GGGTTGGGTCGATCGGTCCGCC	22	76.8246	64.5467	44.2937	Ca5_version_1.0	GTGTGCACCGGTTGGCTCGTC(24) GGTGTGCACCGGTTGGCTCGT(29)	GTTGGACATTGGGTTGGGTCGATCGGTCCGCCTCTGGTGTGCACCGGTTGGCTCGTCCCGTCTGCCGGC	18682982	18683003	+ [Positive strand]	-35.5	-51.4493	66.6667	18683006	18683027
car-miRNA030	GGGTTGGGTCGATCTGTCCGCC	22	0.215195	0	0.198626	gi|146492356|gb|EI883280.1| CAH1-67B6TR CAA1Ba Cicer arietinm genomic clone CAH1-67B6	GGTGTGCACCGGTTGGCTCGT	GTTGGACCTTGGGTTGGGTCGATCTGTCCGCCTCTGGTGTGCACCGGTTGGCTCGTCCCTTCTGCCGGC	619	640	+ [Positive strand]	-29.3	-42.4638	65.2174	643	664
car-miRNA031	GGTTGGGTCGATCGGTTCGCCT	22	0	0.360596	0.198626	gi|146508045|gb|EI898969.1| VUH2-22N20TV VUUBBa (VUH2) Vigna ngiclata genomic clone VUH2-22N20	GTGTGCACCGGTCTGCTCGTC	GTTGGACCTTGGGTTGGGTCGATCGGTTCGCCTCTGGTGTGCACCGGTCTGCTCGTCCCTTCTGCCGGC	383	404	- [Negative strand]	-30.9	-44.7826	65.2174	357	377
car-miRNA032	GTTCTAGATCGACGGTGGCAT	21	2.00849	0.540894	1.19176	CrTC26320 (contig00813)	CACCACCGTCGTCTCGCAGCT(1) CACCGTCGTCTCGCAGCTTTTG(1) GTCACCACCGTCGTCTCGCAG(2) GTCACCACCGTCGTCTCGCA(2)	AGTCACCACCGTCGTCTCGCAGCTTTTGTTCCCAGAACTGGGTTCTAGATCGACGGTGGCATGGCT	103	123	- [Negative strand]	-28.6	-43.3333	56.0606	141	161
car-miRNA033	GTTCTAGATCGACGGTGGCAT	21	2.00849	0.540894	1.19176	TC00655 (CL265Contig1)	CACCACCGTCGTCTCGCAGCT(1) CACCGTCGTCTCGCAGCTTTTG(1) GTCACCACCGTCGTCTCGCAG(2) GTCACCACCGTCGTCTCGCA(2)	AGTCACCACCGTCGTCTCGCAGCTTTTGTTCCCAGAACTGGGTTCTAGATCGACGGTGGCATGGCT	111	131	- [Negative strand]	-28.6	-43.3333	56.0606	149	169
car-miRNA034	GTTCTAGATCGACGGTGGCAT	21	2.00849	0.540894	1.19176	SRTC48555 (Locs_18669)	CACCGTCGTCTCGCAGCTTTTG(1) CACCACCGTCGTCTCGCAGCT(1)	AGTCACCACCGTCGTCTCGCAGCTTTTGTTCCCAGAACTGGGTTCTAGATCGACGGTGGCATGGGCT	313	333	+ [Positive strand]	-27.6	-41.194	56.7164	277	299
car-miRNA035	TAACTCTGATGAAGTTGTGCA	21	0.215195	0	0.198626	CrTC07886 (CL2801Contig2)	GCTCAATTTGTATCTGGGACAT(1) TCAATTTGTATCTGGGACATT(2) TCAATTTGTATCTGGGACATTT(1) CAATTTGTATCTGGGACATTTT(1)	GCTCAATTTGTATCTGGGACATTTTCTGTGAGAATAGAAGATAACTCTGATGAAGTTGTGCA	147	167	- [Negative strand]	-19.3	-31.6393	37.7049	184	204
car-miRNA036	TAAGTCGGTGACGTCTACGTATAC	24	23.4563	2.34387	20.4585	Ca4_version_1.0	TCTATACGGAAGATGCATGGACTA(25)	GTCATGTTAAGTCGGTGACGTCTACGTATACGTGGTTAGGTAATGTGTCACTCTATACGGAAGATGCATGGACTAAATTGAT	21957421	21957444	+ [Positive strand]	-24.2	-29.5122	41.4634	21957464	21957488
car-miRNA037	TAGCGACACGGAACGTCCAAC	21	2.36715	4.68775	1.98626	scaffold1984_version_1.0	GGGGTTGGACGCTCCGTGCCA(19)	GCTATTCCATTTTTGGGGTTGGACGCTCCGTGCCACTATCCGTGACTAACACAACCTATGTTGTCAGTCACGGATAGCGACACGGAACGTCCAACCCCGAAAATGGGATAGC	215357	215377	+ [Positive strand]	-81.4	-72.6786	51.7857	215296	215317
car-miRNA038	TATGTGAACGAGACAGATGGA	21	2.00849	0.90149	1.78764	gi|146482655|gb|EI873579.1| CAH1-41J20TV CAA1Ba Cicer arietinm genomic clone CAH1-41J20	TCGGATATGTCGCGACACAAA	GTGGCGGTATGTGAACGAGACAGATGGACACGACGGTGAAATAATATGTTAAATTATTTGCTCGTACGTTGTCGGATATGTCGCGACACAAAGGCCAC	342	362	- [Negative strand]	-29.9	-30.5102	45.9184	276	296
car-miRNA039	TCATATTTGTTGGACATTTGA	21	0	0.360596	0.397253	CrTC06772 (CL1985Contig1)	TTTCAATGTATTGATGGGTATG(1) GTTTCAATGTATTGATGGGTA(2) TTCAATGTATTGATGGGTATG(1) TTCAATGTATTGATGGGTATGT(1) GGTTTCAATGTATTGATGGGT(1) TCAATGTATTGATGGGTATGT(13) TGGTTTCAATGTATTGATGGGT(1) TGGTTTCAATGTATTGATGGG(2) CAATGTATTGATGGGTATGTCA(1)	CACTCTCATATTTGTTGGACATTTGAATCAAGAGTTGCTTCTTGCTGGTGCTTCTTTGGCTCTTTCAATTATCAATGTCGCTGGTTTCAATGTATTGATGGGTATGTCAAGTG	942	962	- [Negative strand]	-29.7	-26.2832	38.9381	859	879
car-miRNA040	TCGCGTGAGTGAAGAAGGGCA	21	0.215195	1.98328	1.78764	LjT03D05	AGCTCTTTCGTCGAGTGCGCG	CAATATCGCGTGAGTGAAGAAGGGCAATGCTGCTTGTAAAGCTCTTTCGTCGAGTGCGCGATCATG	69427	69447	+ [Positive strand]	-23.3	-35.303	50	69460	69481
car-miRNA041	TCGCTGTTGCGTTGGCGATTA	21	836.822	286.133	110.635	Ca6_version_1.0	CGGAATCGCCACCGCAACAGC(11) ATCGCCACCGCAACAGCGAAG(64)	ATGGTGCCTTCGCTGTTGCGTTGGCGATTACCATGGCTCTCTCGTCACCACTTCAGAACCTCTCTTCATTAATCTCTGCTCACGGAATCGCCACCGCAACAGCGAAGGCACCAT	21404687	21404707	+ [Positive strand]	-59.83	-52.4825	53.5088	21404763	21404784
car-miRNA042	TCGGACCAGGCTTCATTCTTC	21	12.3378	185.887	87.197	gi|352896697|gb|AFSP01053852.1| Cajans cajan contig53968	AATGAGGTTTGATCCAAGATC	GGAAGGAAAGGGGTGTTTGGAATGAGGTTTGATCCAAGATCATCACATCATGCATATATCTTCTTCTTCTTCTTCTTCTTCTTCAATTTCCCTTTTATTTTCTTGATTTACCTTCATATATTTATTATCATCACTTCATGCATGGGATGGGACTGATCTCGGACCAGGCTTCATTCTTCACACCTAGCTTTCCTTGT	1317	1337	+ [Positive strand]	-57.8	-29.3401	38.0711	1178	1199
car-miRNA043	TGAACTATTCGATCTTCGTTC	21	1.14771	0.360596	0	CrTC31457 (contig11443)	GATGAAGATCAAACGGTTCAT(4) ATGAAGATCAAACGGTTCATA(6) TGAAGATCAAACGGTTCATA(1) TGAAGATCAAACGGTTCATAG(3) GAAGATCAAACGGTTCATAGT(2)	TCACCACAGTCAGTCAGTCATAATCGTTAGATGAAGATCAAACGGTTCATAGTTAATGTTCGGTATGTAAGTTGGATTTACATAATCATTTGAAATATGAACTATTCGATCTTCGTTCAAATGATTTTGATTGATTGATTGTGGTGA	101	121	- [Negative strand]	-67.8	-46.1224	32.6531	166	186
car-miRNA044	TGAAGCTGCCAGCATGATCTTA	22	76.0356	304.343	25.6228	LjSGA_041235	AGATCATGTGGCAGTTTCACC	AGTTGAAGCTGCCAGCATGATCTTAACTTCCCTCCATGGTGGGGAAAGATCAGATCATGTGGCAGTTTCACCT	1047	1068	- [Negative strand]	-36.4	-49.863	47.9452	998	1018
car-miRNA045	TGATTGTATAATCGATTAGGCA	22	1.14771	0.360596	0.595879	SRTC13276 (Locs_22687)	ATTGGCAAATCGATTGTGCACA(1)	TTTGTGATTGTATAATCGATTAGGCAATCGACTGGCACAATTAGAAATGAAAATTGCGCAAGTCAGTGGCAACCTGTTTTACAGGCTAATCGATTGGCAAATCGATTGTGCACATCACAAA	26	47	+ [Positive strand]	-47.8	-39.5041	38.843	113	135
car-miRNA046	TGATTGTATAATCGATTAGGCA	22	1.14771	0.360596	0.595879	TC24842 (Locs_22687)	ATTGGCAAATCGATTGTGCACA(1)	TTTGTGATTGTATAATCGATTAGGCAATCGACTGGCACAATTAGAAATGAAAATTGCGCAAGTCAGTGGCAACCTGTTTTACAGGCTAATCGATTGGCAAATCGATTGTGCACATCACAAA	26	47	+ [Positive strand]	-47.8	-39.5041	38.843	113	135
car-miRNA047	TGCCAAGCGCTGTAGTAGGTCA	22	0.0717317	0	0	gi|146500711|gb|EI891635.1| CAH1-57J23TR CAA1Ba Cicer arietinm genomic clone CAH1-57J23	ATAAGGCTTTTACAGCGCTTG	ACAGCGCTTTTGATGCCAAGCGCTGTAGTAGGTCATATAACGTTTTGCGCATCACGTTATAAGGCTTTTACAGCGCTTGTCAAAAAAGCGCTGT	606	627	- [Negative strand]	-50.1	-53.2979	44.6808	560	580
car-miRNA048	TGGACTAAAATTCTGTTTGGAGAC	24	1.5781	0.721192	4.76703	Ca6_version_1.0	GTCCCCCAAGCAGAATTTTGGTCC(12) TGGTCCCCCAAGCAGAATTTTGGT(12)	TTCTCCCTAGTTTTGGTCCCCCAAGCAGAATTTTGGTCCAAAACTTGATGAAATTTCATTTTTTTTGCATTTATTTAAGTCACACAATGCCTAAAGATCTCATTTGTAACAATTGTACCTGAAATATATGACCATAAATGGTGCAGTACAACTTTAAAAAATAAAATTTCATCAAGTTTTGGACTAAAATTCTGTTTGGAGACCAAAACTAAGGAGAA	30591970	30591993	+ [Positive strand]	-91.99	-42.1972	31.1927	30591805	30591829
car-miRNA049	TGGACTAAAATTCTGTTTGGAGAC	24	1.5781	0.721192	4.76703	scaffold30_version_1.0	GTCCCCCAAGCAGAATTTTGGTCC(12) TGGTCCCCCAAGCAGAATTTTGGT(12)	TTTCTCCTCAGTTTTGGTCCCCCAAGCAGAATTTTGGTCCAAAATTTGATGAAATTTCATTTTTTTTGCATTTATTTAAGTCACACAATGCTTCAAGATCTCATTTGCAACAATTGTACCTGAAATATATGACCATAAATGGTGTAGTACGACTTTAAAAAATAAAATTTCATCAAGTTTTGGACTAAAATTCTGTTTGGAGACCAAAACTGGGGAGAAA	47072	47095	- [Negative strand]	-95.82	-43.5545	31.8182	47234	47257
car-miRNA050	TGGATTGAGATCGAATGGTGC	21	0.143463	0	0	TC00530 (CL192Contig1)	GACCGTCCGGTCTTGATCCAAG(1)	GTCAGCACATTGGTGATTGTTGGATTGAGATCGAATGGTGCAGAAAGCAAGCAAATTTTGATTTGTTTTTATAACTTCAAAATACCTATATTTAAATTTGGACCGTCCGGTCTTGATCCAAGAATCACCGTGCTGAC	347	367	- [Negative strand]	-60.2	-43.9416	37.9562	264	285
car-miRNA051	TGGGACAATCGATTTGGACATC	22	7.53183	9.7361	16.8832	gi|146498683|gb|EI889607.1| CAH1-59O22TV CAA1Ba Cicer arietinm genomic clone CAH1-59O22	TTGGAAATCGATTGATTCAGTG	ATCGATTTGGAAATCGATTGATTCAGTGTTCAGTTTTTTTTGACATTTGGGACAATCGATTTGGACATCGAT	260	281	+ [Positive strand]	-22.4	-31.1111	34.7222	218	240
car-miRNA052	TGGTCTGTGAGAGACTGCACGGTA	24	3.80178	0	1.98626	scaffold450_version_1.0	TCGTGCTGGTCTGTGAGAGACTGC(18)	CGTGCTGGTCTGTGAGAGACTGCACGGTAGTAAATTGTGCTAATCTGTGAGCGGCTGCACTCTTGTATGTCGTGCTGGTCTGTGAGAGACTGCACG	52521	52544	+ [Positive strand]	-40.7	-42.3958	53.125	52584	52608
car-miRNA053	TGGTTGGGTCGATCGGTCCGCC	22	0.502122	0	1.19176	gi|146491388|gb|EI882312.1| CAH1-62I7TV CAA1Ba Cicer arietinm genomic clone CAH1-62I7	GGTGTGCACCGGTTGGCTCGT	AGCTCGTAGTTGGACCTTTGGTTGGGTCGATCGGTCCGCCTCTGGTGTGCACCGGTTGGCTCGTCCCTTCTGCCGGCGATGCGCT	677	698	+ [Positive strand]	-37.1	-43.6471	63.5294	701	722
car-miRNA054	TGTGGATGATGCAGGAGCTGA	21	176.101	167.497	96.3338	Ca5_version_1.0	AGCTGCTGACTCATTCATTCA(24)	TCAGTCCACTCATGGATAGGAAAAAGTTTTGAATTAGCTGCTGACTCATTCATTCAAACACAATAGAAATAAAACATAATGATATGCTATTGTGAATGTGTGGATGATGCAGGAGCTGAATTTCATCTTTCTCTTGTCTTTGCTTGGACTGA	27572322	27572342	+ [Positive strand]	-59.5	-39.1447	35.5263	27572258	27572279
car-miRNA055	TGTTGCAATCGACCAGGACTAC	22	3.37139	1.26209	0.595879	CrTC04754 (CL754Contig2)	AGTCTTGATCGATGTAACTGA(10) TAGTCTTGATCGATGTAACTG(1) AGTCTTGATCGATGTAACTGAA(1)	TAGTCTTGATCGATGTAACTGAATATGATACAAAATGGTTCCATTTTGTTTCATATTTTGTTGCAATCGACCAGGACTAC	385	406	+ [Positive strand]	-39.5	-50	32.9114	327	348
car-miRNA056	TTAACCAGGCTCTGATACCAT	21	3.80178	1.80298	1.98626	Gm18	TGGTATCAGGTCCTGCTTCA	GCCGTGGTATCAGGTCCTGCTTCATCAAGTGGTCTTGTGTTCAAATCCAGCCTCAAGCACATGGTTAACCAGGCTCTGATACCATGGT	21161303	21161323	+ [Positive strand]	-37.4	-42.5	50	21161242	21161262
car-miRNA057	TTCGAATCCTGCCGTCCACGCC	22	0.143463	0.180298	0.198626	MtChr2 Medicago psedomoleclar_Febrary_2009	AGTGGACGTGCCGGAGTGGTTA	AAAAGAGTGGACGTGCCGGAGTGGTTATCGGGCATGACTAGAAATCATGTGGGCTTTGCCCGCGCAGGTTCGAATCCTGCCGTCCACGCCTTTT	29887519	29887540	- [Negative strand]	-37.2	-39.5745	55.3192	29887580	29887601
car-miRNA058	TTGAGCCGCGTCAATATCTTG	21	2.51061	1.62268	1.98626	MtChr2 Medicago psedomoleclar_Febrary_2009	CAAGGTATTGGCGCGCCTCAA	GCAAGGTATTGGCGCGCCTCAATTTGAATACATGGCTATAAAAATGCATCATATCAGCCATGTAGTTTGATTGAGCCGCGTCAATATCTTGT	24546067	24546087	- [Negative strand]	-53.4	-58.0435	41.3043	24546134	24546154
car-miRNA059	TTGATCTTTCGATGTCGGCT	20	0.143463	0.540894	0.397253	LjSGA_111972	GTTTAGACCGTCGTGAGACA	TTTGATCTTTCGATGTCGGCTCTTTCCTATCATGGTGAAGCAGAATTCACCCAGTGGTGGGATGTTCACCCACCCAATAGGGAACGTGAGCTGGGTTTAGACCGTCGTGAGACAGG	988	1007	- [Negative strand]	-45.4	-39.1379	50.8621	893	912
