# Supplementary material for: Identification and Characterization of Wilt and Salt Stress-Responsive MicroRNAs in Chickpea through High-Throughput Sequencing
Source: PLoS One. 2014 Oct 8;9(10):e108851. doi: 10.1371/journal.pone.0108851 (PMC4190074; doi:10.1371/journal.pone.0108851)
Supplement: Table S4 — Precursor sequences of novel miRNAs with their predicted secondary structures. (XLSX) [file pone.0108851.s005.xlsx]

## Sheet: S4- novel miRNAs precursor
Table S4. Precursor sequences of novel miRNAs with their predicted secondary structures
	Precursor	Precursor	Minimum Free Energy	Adjusted	Hairpin	Hairpin Structure
New miRID	Sequence	Length	(MFE)	MFE	G/C%
car-miRNA001	GTCATGGTATCAGGTCCTGCTTCATCAAGTGTCTTGAGTTCTACTCCCAAATCAAGTACATGATTAACCAGGCTCTGATACCATGAT	87	-37.34	-42.9195	42.5287	((({{{{{{{{{{=={{{{={{={(((.(((.(((((..............)))))))).)))).>>->>>>-->>>>>>>>>>>>)
car-miRNA002	TTCAGGAAAACGAAGATTGATCTTGACCTTCTGCTGAGAAACGAAGAACGATCTTCGTTTATGGCATAAACAAGGATAATCAGTTTCCTTGAA	93	-29	-31.1828	37.6344	((((((.((((.--<<<<<-<<<<<---<<-<<<(...(((((((((....)))))))}}==}}}}=}}=}}}}}=}}}}).)))).))))))
car-miRNA003	TTCAGCCGTGGTATCAGGTCCTGCTTCATCAAGTGGTCTTGTGTTCAAATCCAGCCTCAAGCACATGGTTAAGCAGGCTCTGATACCATGATGAA	95	-42.3	-44.5263	47.3684	((((..(({{{{{{{{{=={{{{{{{={(((.(((..((((.(((.......)))..))))))).)))).>>>>>>>-->>>>>>>>>>>-))))
car-miRNA004	AACATGATTGAAATTCTCACAATAGATTGTCCAATCGATTGTGTTTGTCACAGGTCATGTTACTTTTGAAATATTATTTATGCAATCGATTAGCCTAGTAAATGGATTGTCCCTGTGACTTGTCCAATCGATTTCCCAATCGATTTGTTTCAATCAGTT	159	-47.8	-30.0629	33.9623	(((.((((((((......((<<--<<<<<---<<<<<<<<<-.(..((((((((..(((((.(....).))))).......((((((.(((.((...)).))).)))))).))))))))..)..}}}}}}}}}===}}}}}===}})))))))))))))
car-miRNA005	TTGACAAAATCACGGTGAGCCACTGTGATTTTACAGAAGTTACACTTTGTAGTTTTAACAAAATCACGGTGGCTCACCGTGACTTTGTCAA	91	-54.2	-59.5604	39.5604	(((((((<-<<<<<<<<<<<<<<<<<<<((((...(((..(((.....)))..)))...))}}}}}}}}}}}}}}}}}}}}}.))))))))
car-miRNA006	TGAACCGGAAGCTGGGTTACGGTCCCCAACTGCGCGCTAACCTAGACCCCACAAAGGGTGTTGGTCGATTAAGACAGCAGGACGGTGGTCATGGAAGTCGAAATCCGCTAAGGAGTGTGTAACAACTCACCTGCCGAATCAACTAGCCCCGAAAATGGATGGCACTAAAGCGCGCGACCTATACCCGGCCGTCGGGGCA	199	-75.01	-37.6935	56.2814	((.-<<<<--<<<<<<<---<<<<.......(((((((....(((.(((((....(((.((((((.((((......(((((..(((((...(.(....).)...)))))...((((........)))).)))))..)))).))))))))).....)))..))..))).))))}}}}}}}===}}}}}}}==})))..))
car-miRNA007	GGATCCTCTATGTCTGTTGTATGGTGCAACAGTCGCAGGGATTGTTAGCTTTAGAGACCAACAATTGTAGGGACCGTTACTCTAAATCTAACAGGACCACTACGACTGTTACATCATACAACAACTGTAGAGGATCT	137	-65.8	-48.0292	43.0657	((((((((((((..((({{{{{{{{{={{{{{{{{={{((.(((((((.(((((((.((.((....)).))........))))))).)))))))..)).))->>>>>>>>->>>>>>>>>>>)..))))))))))))
car-miRNA008	GGCGGTATGTGAACGAGACAGATGGACACGACGGTGAAATAATCTGTTAAATTATTTGCTCGTACGTTGTCGGATATGTCGCGACACAAAGGCCACC	97	-28.5	-29.3814	47.4227	((.(((.((((.-<<-<<<<--<-<<<<<<<<<<(.(((((((.......))))))))).}}}=}}=}}}}=}===}}}}=}).))))...))).))
car-miRNA009	TGAACAGAACTTCGATAGGCGAGAGGTGTAAGCACCGCGAGGTGTGAAGCGATCTCGTACTAAACGAAACAACTTTCA	78	-24.9	-31.9231	47.4359	((((.....={{{{={{{{{{{{{=={{{=.(((((....)))))..->>>->>>>>>->>>-->>>>......))))
car-miRNA010	CCTCGTTTTGTGTTGCTGAGACATGCGCCTAAGGAGAAAGTCTTTGCAACCGAAGTGAGCCGAGG	65	-21.7	-33.3846	52.3077	(((((((({{={{{{{={{{{{==={={{..->>->--->>>>>->>>>>>>))).....)))))
car-miRNA011	CACAGTTCTCCTCGTCCTTATGGTTGAGAGGGTGACTTGATTGATGTCGGTTTGACGAGTTTGGTTTTGAGAGACACATATTTCTTTTCCCTTGTTCTTATCTTACATGCATCAATCAAGTCACTTTCTCAATCTTAAAAATGAGGAGGACTATG	155	-72.3	-46.6452	39.3548	((.((((((((((((..((<-<<<<<<<<<<<<<<<<<<<(((((((..((..((..((...((....((((((......))))))...)).....))..))..))..)))))))))}}}}}}}}}}}}}}}}}=}})..)))))))))))).))
car-miRNA012	CAGGGAACAGGCTGAGCATGGATGGAACTATCGACAGAATTGAGGAGACAACTGTCATGGTTCCACTCATGCACTGCCTCTTCCCTGGC	87	-47.7	-54.8276	51.7241	<<<<<<<-<<<<-<-<<<<<-.(((((((((.(((((......(....)..))))))))))))))..))))).).)))).)))))))
car-miRNA013	CAGGGAACAGGCTGAGCATGGATGGAACTATCGACAGAATTGAGGAGACAACTGTCATGGTTCCACTCATGCACTGCCTCTTCCCTGGC	87	-47.7	-54.8276	51.7241	<<<<<<<-<<<<-<-<<<<<-.(((((((((.(((((......(....)..))))))))))))))..))))).).)))).)))))))
car-miRNA014	CAGGGAACAGGCTGAGCATGGATGGAACTATCGACAGAATTGAGGAGACAACTGTCATGGTTCCACTCATGCACTGCCTCTTCCCTGGC	87	-47.7	-54.8276	51.7241	<<<<<<<-<<<<-<-<<<<<-.(((((((((.(((((......(....)..))))))))))))))..))))).).)))).)))))))
car-miRNA015	GGCGGTATGTGAACGAGACAGATGGACACGACGGTAAAATAATCTGTTAAATTATTTGCTCGTACGTTGTCGGATATGTCGCGACACAAAGGCCACC	97	-28.5	-29.3814	46.3918	((.(((.((((..<<-<<<<--<-<<<<<<<<<<((((.((((.......))))))))).}}}=}}=}}}}=}===}}}}=)).))))...))).))
car-miRNA016	TTTAATGTTCCGATTGCGGCGACGTGGGCGGTTCGCTGCCCGCGACGTTGTGAGAAGTCCACTGAA	66	-32.8	-49.697	57.5758	((((.((..(---<--<<<<<-<<<<<<<<(....}}}}}}}}}=}}}}}==}==.)..)).))))
car-miRNA017	AAACAAGTTTTCCGGAACACTCTTCTGTACCGGAAAACTTCCTACAAGATTTCCAGTACCGGAAAACTTTAAAACAACGTTTCCGGAATACAAGCTCTGTACCGGAAAACTTGTTT	116	-42.41	-36.5603	39.6552	(((((((((((({{{={{{=={{{={{{={{{{{{{.........(((.(((((......))))).)))..........))))>>>->>>->>>--->>>->>>>>>)))))))))
car-miRNA018	TGTAGTCGACTACAGATGGGTGTAGTCGAATACACTTGGCCACTGACTTAGCTTGTAGTCGACTACA	67	-30.5	-45.5224	46.2687	(({{{{{{{{{{{{{={{{{{{{.(((((......))))).)>-->>>>>-->>>>>>>>>>>))))
car-miRNA019	GCTCGTAGTTGACCCTGGGTTGGGTCGATCGGTCCGCTTCTGGTGTGCACCGGTTGGCTCGTCCCTTCTGCCGGC	75	-32.8	-43.7333	65.3333	(((.((((......--<<<-<<<<<<<<<<<<<-<((.......)))=}}}}}}}}}}}}}=}}}==)))).)))
car-miRNA020	GCTATGCTGTAGCATCACTATAGCCGCTATTTAACACCATTGATTGGTTCATGTTATGTTGTCAAATAACGGCTATAGTGGCGCTATAGCGAAGC	95	-45	-47.3684	42.1053	(((.((<<<<<<<--<<<<<<<<<<<-(((((.(((.((((((.....)))....))).))).))))).}}}}}}}}}}}==}}}}}}}}).)))
car-miRNA021	GTATGACACTCTAAACAGCAGCTCCGTTTCAAATTATGGTCTCATCTGTTGAGTTCATTCTTTTTATGTGGAGCTGTGTGTGAGATTTGAAACGGGTAGCTGAGGGTTTATTC	113	-34.3	-30.354	40.708	(.((((={{{{{==={{{{={{={{{{(((((((((((((..(((.((..(((......)))..)).)))..)))))......)))))>>>>>>>>>->>>>>>>>>>))).)
car-miRNA022	GTATGACACTCTAAACAGCAGCTCCGTTTCAAATTATGGTCTCATCTGTTGAGTTCATTTCTTTTATTTGGAGCTGTGTGTGAGATTTGAAACGGGTAGCTGAGGGTTTATTC	113	-32.3	-28.5841	39.823	(.((((={{{{{==={{{{={{={{{{((((((((.....((((.....))))..(((..((((.....))))..))).....)))))>>>>>>>>>->>>>>>>>>>))).)
car-miRNA023	AGAAATGGACGGCAATGAATCTATCGAGCTTTTTAGTTGGCATGCATTCAAGCAGCCAGATCCTTTTGAAGGTTTTGCTGACCTTTCT	88	-26.52	-30.1364	42.0455	(<<<<-<<-<<<<<--<<<<<<-(((((........(((((.(((......)))))))).....)}}}}}}}}}}}}}}}=}}}}}))
car-miRNA024	GTGGCGGTATGTGAACGAGACAGATGGACACGACGGTGAAATAATATGTTAAATTATTTGCTCGTACGTTGTCGGATATGTCGCGACACAAAGGCCAC	98	-29.9	-30.5102	45.9184	(((((..(.(((<--<<-<<<<--<-<<<<<<<((((.(((((((.......))))))))).))}=}}=}}}}=}===}}}}=}}=)))))..)))))
car-miRNA025	AGTGCCGTGATGAACCTTGGCACAACTCCAACGGTGAACCCACAAAAAACTGGAAGTTAAGTAATTACACGCTGGCGGACGAACTCATTTTCACTCCCATTGGAGATGCTCGAGCATCTCCAACGGTAGCCAAAATGAGTTCGTCCGCCAAGTGTAATTACGTAACCTTCAGTTTTTGGTGAGTTCACTGTTGGAGATGTGCCAAGTTGTCATCATCATT	220	-138.6	-63	45.9091	((((..(((((((..(((({{{{{={{{{{{{{{{{{{{={{{.((((((((((.((((.((((((((((..(((((((((((((((((((..((.((.((((((((((....)))))))))).)).))..))))))))))))))))))).)))))))))).)))).)))))))))).))>->>>>>>>>>>>>>>->>>>>>>))...)))))))))))
car-miRNA026	TAGGCCGGCCTGTCAGACCTAATAGGCTTTTTTATAAGTTGAGTCTGACCTATTTAAATAAATAGGCTTTAAAAATGGCCTAAGCCTAGCTTTTTTATTAAATAGGTCAGGCCAGGCTAGGCCATAAGTAGATCAAGCCATAGGCCTCTGACGGACGACCTA	162	-62.4	-38.5185	41.9753	(((<-<<--<<<<<<<<<<<<---<<<((.(((((....((.(((((((((((((((.((((.(((((........(((....))).))))).)))))))))))))))))))))(((...)))....)))))==}}}}}=}}}}==}}}}}}}}=}).))))
car-miRNA027	GGAGGAATCGTTGATTCGCACAATTGGTCATCGCGTTTGGTTGAAAAGCCAGTGGCGCGAAGCTATCGTGCGTTGGATTATGACTGAACGCCTCT	95	-32.3	-34	50.5263	(((((..(((.((({{{{{{{==={{{{=={{{{{(((((((....))))))..))>>>>->>>>-->>>>>--->>>))....)))...)))))
car-miRNA028	GTTGGACCTTGGGTTGGGTCGATCGGTCCACCTCTAGTGTGCACCGGTTGGCTCGTCCCTTCTGCCGGC	69	-33.8	-48.9855	63.7681	(((((.....<<<-<<<<<<<<<<<<<-<<((....).)))=}}}}}}}}}}}}}=}}}==...)))))
car-miRNA029	GTTGGACATTGGGTTGGGTCGATCGGTCCGCCTCTGGTGTGCACCGGTTGGCTCGTCCCGTCTGCCGGC	69	-35.5	-51.4493	66.6667	(((((....(<<<-<<<<<<<<<<<<<<<<<<...}}}}=}=}}}}}}}}}}}}}=))))....)))))
car-miRNA030	GTTGGACCTTGGGTTGGGTCGATCTGTCCGCCTCTGGTGTGCACCGGTTGGCTCGTCCCTTCTGCCGGC	69	-29.3	-42.4638	65.2174	(((((.....<<<-<<<<<<<<<<<<--<<<<...}}}}==}}==}}}}}}}}}}=))).....)))))
car-miRNA031	GTTGGACCTTGGGTTGGGTCGATCGGTTCGCCTCTGGTGTGCACCGGTCTGCTCGTCCCTTCTGCCGGC	69	-30.9	-44.7826	65.2174	(((((.....(<<-<<<<<-<<<<<<<-<<<<-..)}}}===}}}}}}}=}}}}}=})).....)))))
car-miRNA032	AGTCACCACCGTCGTCTCGCAGCTTTTGTTCCCAGAACTGGGTTCTAGATCGACGGTGGCATGGCT	66	-28.6	-43.3333	56.0606	({{{{{{{{{{{{{{{{={={{(((..((((...)))).))>>>>->>>->>>>>>>>>-->))))
car-miRNA033	AGTCACCACCGTCGTCTCGCAGCTTTTGTTCCCAGAACTGGGTTCTAGATCGACGGTGGCATGGCT	66	-28.6	-43.3333	56.0606	({{{{{{{{{{{{{{{{={={{(((..((((...)))).))>>>>->>>->>>>>>>>>-->))))
car-miRNA034	AGTCACCACCGTCGTCTCGCAGCTTTTGTTCCCAGAACTGGGTTCTAGATCGACGGTGGCATGGGCT	67	-27.6	-41.194	56.7164	((((.({{{{{{{{{{{={={{{{{=={(((...)))).))>>>>->>>->>>>>>>>>---.))))
car-miRNA035	GCTCAATTTGTATCTGGGACATTTTCTGTGAGAATAGAAGATAACTCTGATGAAGTTGTGCA	61	-19.3	-31.6393	37.7049	((={{{{{{={{{{={{{=={{{((((((....))))))))>-->>>->>>>>>>>>>->>
car-miRNA036	GTCATGTTAAGTCGGTGACGTCTACGTATACGTGGTTAGGTAATGTGTCACTCTATACGGAAGATGCATGGACTAAATTGAT	82	-24.2	-29.5122	41.4634	((((.((<-<<<<-<<<-<<<<<-<<<<<<-((((............))))==}}}}}}==}}}}}}}}=}}}}=)))))))
car-miRNA037	GCTATTCCATTTTTGGGGTTGGACGCTCCGTGCCACTATCCGTGACTAACACAACCTATGTTGTCAGTCACGGATAGCGACACGGAACGTCCAACCCCGAAAATGGGATAGC	112	-81.4	-72.6786	51.7857	(((((((((((((({{{{{{{{{{{={{{{{{={=((((((((((((...(((((....))))).)))))))))>>>->->>>>>>->>>>>>>>)))))))))))))))))
car-miRNA038	GTGGCGGTATGTGAACGAGACAGATGGACACGACGGTGAAATAATATGTTAAATTATTTGCTCGTACGTTGTCGGATATGTCGCGACACAAAGGCCAC	98	-29.9	-30.5102	45.9184	(((((..<-<<<<--<<-<<<<--<-<<(((((((((.(((((((.......))))))))).))).)).))}}=}===}}}}=}}=}}}}}=.)))))
car-miRNA039	CACTCTCATATTTGTTGGACATTTGAATCAAGAGTTGCTTCTTGCTGGTGCTTCTTTGGCTCTTTCAATTATCAATGTCGCTGGTTTCAATGTATTGATGGGTATGTCAAGTG	113	-29.7	-26.2832	38.9381	((((.-<<<<<<--<--<<<<<<-<<((((.((((((.(..(((..((.(((.....))).))..)))..).)))).))..)))))}=}}}}}=}==}==}}}}}}=..))))
car-miRNA040	CAATATCGCGTGAGTGAAGAAGGGCAATGCTGCTTGTAAAGCTCTTTCGTCGAGTGCGCGATCATG	66	-23.3	-35.303	50	((..(<<<<<<<--<<<-<<<<<<<-.(((.....))).=}}}}}}}==}}}==}}}}}}))..))
car-miRNA041	ATGGTGCCTTCGCTGTTGCGTTGGCGATTACCATGGCTCTCTCGTCACCACTTCAGAACCTCTCTTCATTAATCTCTGCTCACGGAATCGCCACCGCAACAGCGAAGGCACCAT	114	-59.83	-52.4825	53.5088	(((((((((<<<<<<<<<<<-<<<<<<<<-((.((((......))))......((((.................)))).....)))}}}}}}}=}}}}}}}}}}}}})))))))
car-miRNA042	GGAAGGAAAGGGGTGTTTGGAATGAGGTTTGATCCAAGATCATCACATCATGCATATATCTTCTTCTTCTTCTTCTTCTTCTTCAATTTCCCTTTTATTTTCTTGATTTACCTTCATATATTTATTATCATCACTTCATGCATGGGATGGGACTGATCTCGGACCAGGCTTCATTCTTCACACCTAGCTTTCCTTGT	197	-57.8	-29.3401	38.0711	(.((((((((((((((..(({{{{{{{{{{{={{{={{{{{((((..((((((((................................................(((.......))).(((.....))).........))))))))..)))...)))))>->>>->>>>>>>>>>>>>--))))))..)))))))).)
car-miRNA043	TCACCACAGTCAGTCAGTCATAATCGTTAGATGAAGATCAAACGGTTCATAGTTAATGTTCGGTATGTAAGTTGGATTTACATAATCATTTGAAATATGAACTATTCGATCTTCGTTCAAATGATTTTGATTGATTGATTGTGGTGA	147	-67.8	-46.1224	32.6531	((((((((((((((((((((.(((((((.({{{{{{{{{={{=={{{{{{{...((((.....(((((((((...)))))))))..)))).....))>>>>>-->>->>>>>>>>>>-.))))))).))))))))))))))))))))
car-miRNA044	AGTTGAAGCTGCCAGCATGATCTTAACTTCCCTCCATGGTGGGGAAAGATCAGATCATGTGGCAGTTTCACCT	73	-36.4	-49.863	47.9452	((.<<<<<<<<<<<-<<<<<<<<--..(((((((....).)))))).....}}}}}}}}}}}}}}}}}}}=})
car-miRNA045	TTTGTGATTGTATAATCGATTAGGCAATCGACTGGCACAATTAGAAATGAAAATTGCGCAAGTCAGTGGCAACCTGTTTTACAGGCTAATCGATTGGCAAATCGATTGTGCACATCACAAA	121	-47.8	-39.5041	38.843	((((<<<<<<<<<<<<<<<<<-<-<<(((((.((.(((..(((....))).....((....))..))).)).((((.....))))....)))}}}}=}=}}}}}}}}}}}}}=})))))))
car-miRNA046	TTTGTGATTGTATAATCGATTAGGCAATCGACTGGCACAATTAGAAATGAAAATTGCGCAAGTCAGTGGCAACCTGTTTTACAGGCTAATCGATTGGCAAATCGATTGTGCACATCACAAA	121	-47.8	-39.5041	38.843	((((<<<<<<<<<<<<<<<<<-<-<<(((((.((.(((..(((....))).....((....))..))).)).((((.....))))....)))}}}}=}=}}}}}}}}}}}}}=})))))))
car-miRNA047	ACAGCGCTTTTGATGCCAAGCGCTGTAGTAGGTCATATAACGTTTTGCGCATCACGTTATAAGGCTTTTACAGCGCTTGTCAAAAAAGCGCTGT	94	-50.1	-53.2979	44.6808	(((((((((((..<<-<<<<<<<<<<<<-<<<<<-((((((((..(....)..)))))}}}=}}}}}}}}}}}}}}}}}.)).)))))))))))
car-miRNA048	TTCTCCCTAGTTTTGGTCCCCCAAGCAGAATTTTGGTCCAAAACTTGATGAAATTTCATTTTTTTTGCATTTATTTAAGTCACACAATGCCTAAAGATCTCATTTGTAACAATTGTACCTGAAATATATGACCATAAATGGTGCAGTACAACTTTAAAAAATAAAATTTCATCAAGTTTTGGACTAAAATTCTGTTTGGAGACCAAAACTAAGGAGAA	218	-91.99	-42.1972	31.1927	((((((.(((((((({{{=={{{{{{{{{{{{{{{{{{{(((((((((((((((((.(((((((..(((((..............))))).............((((....((((((((....................))))))))))))....))))))).))))))))))))))))>>>>>>>>>>>>>>>>>>>>->>>)))))))).))))))
car-miRNA049	TTTCTCCTCAGTTTTGGTCCCCCAAGCAGAATTTTGGTCCAAAATTTGATGAAATTTCATTTTTTTTGCATTTATTTAAGTCACACAATGCTTCAAGATCTCATTTGCAACAATTGTACCTGAAATATATGACCATAAATGGTGTAGTACGACTTTAAAAAATAAAATTTCATCAAGTTTTGGACTAAAATTCTGTTTGGAGACCAAAACTGGGGAGAAA	220	-95.82	-43.5545	31.8182	(((((((((((((((({{{=={{{{{{{{{{{{{{{{{{{(((((((((((((((((.(((((((............(((((..................(((..((((.....))))..)))........((((....)))).......))))).))))))).))))))))))))))))>>>>>>>>>>>>>>>>>>>>->>>))))))))))))))))
car-miRNA050	GTCAGCACATTGGTGATTGTTGGATTGAGATCGAATGGTGCAGAAAGCAAGCAAATTTTGATTTGTTTTTATAACTTCAAAATACCTATATTTAAATTTGGACCGTCCGGTCTTGATCCAAGAATCACCGTGCTGAC	137	-60.2	-43.9416	37.9562	((((((((...(((((((.(<<<<<--<<<<<<-<<<<<-<(((..(....)..(((((((...(((.....))).))))))).............))))=}}}}}=}}}}}}==}}}}}}=)))))))))))))))
car-miRNA051	ATCGATTTGGAAATCGATTGATTCAGTGTTCAGTTTTTTTTGACATTTGGGACAATCGATTTGGACATCGAT	72	-22.4	-31.1111	34.7222	((((((={=={{{{{{{{{{={{{{{{{(.(((......)))))).)>>>>->>>>>>>>>>-->->>>)))
car-miRNA052	CGTGCTGGTCTGTGAGAGACTGCACGGTAGTAAATTGTGCTAATCTGTGAGCGGCTGCACTCTTGTATGTCGTGCTGGTCTGTGAGAGACTGCACG	96	-40.7	-42.3958	53.125	(((((-<<<<<-<-<-<<<<<<<<<<--<...((..((((....(((....)))..))))..))...).=}}}}}=}}}}}=}=}=}}}}}}})))
car-miRNA053	AGCTCGTAGTTGGACCTTTGGTTGGGTCGATCGGTCCGCCTCTGGTGTGCACCGGTTGGCTCGTCCCTTCTGCCGGCGATGCGCT	85	-37.1	-43.6471	63.5294	(((.(((.(((((.....-<<-<<<<<<<<<<<<<<<<<<...}}}}=}=}}}}}}}}}}}}}=))......))))).))).)))
car-miRNA054	TCAGTCCACTCATGGATAGGAAAAAGTTTTGAATTAGCTGCTGACTCATTCATTCAAACACAATAGAAATAAAACATAATGATATGCTATTGTGAATGTGTGGATGATGCAGGAGCTGAATTTCATCTTTCTCTTGTCTTTGCTTGGACTGA	152	-59.5	-39.1447	35.5263	((((((((..((.((((((((.((((...(((((({{{{={{{=={{{{{{{{={{..((((((((........((((....))))))))))))..))->>>>>>>>-->>>->>>>>>..)))).)))).)))))))).))..))))))))
car-miRNA055	TAGTCTTGATCGATGTAACTGAATATGATACAAAATGGTTCCATTTTGTTTCATATTTTGTTGCAATCGACCAGGACTAC	79	-39.5	-50	32.9114	({{{{{{{={{{{{{{{{{={{((((((.((((((((....)))))))).))))))))->>>>>->>>>>->>>>>>>>
car-miRNA056	GCCGTGGTATCAGGTCCTGCTTCATCAAGTGGTCTTGTGTTCAAATCCAGCCTCAAGCACATGGTTAACCAGGCTCTGATACCATGGT	88	-37.4	-42.5	50	(((({{{{{{{{{=={{{{={{={(((.(((..((((.(((.......)))..))))))).)))>->>->>>>-->>>>>>>>>>)))
car-miRNA057	AAAAGAGTGGACGTGCCGGAGTGGTTATCGGGCATGACTAGAAATCATGTGGGCTTTGCCCGCGCAGGTTCGAATCCTGCCGTCCACGCCTTTT	94	-37.2	-39.5745	55.3192	(((((={{{{{{{={{={{{={{{{{{(.....)))))))(((....(((((((...)))))))....>>>--->>>->>>>>>>>>-->))))
car-miRNA058	GCAAGGTATTGGCGCGCCTCAATTTGAATACATGGCTATAAAAATGCATCATATCAGCCATGTAGTTTGATTGAGCCGCGTCAATATCTTGT	92	-53.4	-58.0435	41.3043	({{{{{{{{{{{{{{{={{{{{((....((((((((((((...........))).)))))))))....))>>>>>->>>>>>>>>>>>>>>)
car-miRNA059	TTTGATCTTTCGATGTCGGCTCTTTCCTATCATGGTGAAGCAGAATTCACCCAGTGGTGGGATGTTCACCCACCCAATAGGGAACGTGAGCTGGGTTTAGACCGTCGTGAGACAGG	116	-45.4	-39.1379	50.8621	(<<<-<<<<-<<<<<<<-<<<(..(((((((((((((((......))))))..))))))))).((((((...(((....)))...)))))).))}}===}}=}}}}}=}}}}}}))
