# Supplementary material for: Identification and Characterization of Wilt and Salt Stress-Responsive MicroRNAs in Chickpea through High-Throughput Sequencing
Source: PLoS One. 2014 Oct 8;9(10):e108851. doi: 10.1371/journal.pone.0108851 (PMC4190074; doi:10.1371/journal.pone.0108851)
Supplement: Table S5 — List of the target genes that were identified for all of the conserved miRNAs. (XLSX) [file pone.0108851.s006.xlsx]

## Sheet: S5- conserved miRNAs target gen
Table S5. List of the target genes that were identified for all of the conserved miRNAs
miRNA_Acc.	Target_Acc.	Expectation	Target_start	Target_end	miRNA_aligned_fragment	Target_aligned_fragment	Inhibition	Target_Desc.	multiplicity	Putative Function
miR156_1	TC12891	0	955	975	UUGACAGAAGAGAGAGAGCAC	GUGCUCUCUCUCUUCUGUCAA	Cleavage	(CL11898Contig1)	1	putative transcriptional regulator
miR156_1	TC03863	1	1210	1230	UUGACAGAAGAGAGAGAGCAC	GUGCUCUCUCUCUUCUGUCAU	Cleavage	(CL2919Contig1)	1	Squamosa promoter-binding protein-like (SBP domain) transcription factor family protein
miR156_1	TC05745	1	1390	1410	UUGACAGAAGAGAGAGAGCAC	GUGCUCUCUCUCUUCUGUCAU	Cleavage	(CL4721Contig1)	1	Squamosa promoter-binding protein-like (SBP domain) transcription factor family protein
miR156_1	TC03684	1	908	928	UUGACAGAAGAGAGAGAGCAC	GUGCUCUCUCUCUUCUGUCAU	Cleavage	(CL2750Contig1)	1	Squamosa promoter-binding protein-like (SBP domain) transcription factor family protein
miR156_1	TC29077	1	134	154	UUGACAGAAGAGAGAGAGCAC	GUGCUCUCUAUCUUCUGUCAA	Cleavage	(Locus_40029)	1	Expressed protein
miR156_1	TC07318	1	258	278	UUGACAGAAGAGAGAGAGCAC	GUGCUCGCUCUCUUCUGUCAA	Cleavage	(CL6280Contig1)	1	putative transcriptional regulator involved in the vegetative to reproductive phase transition
miR156_1	TC15422	1	950	970	UUGACAGAAGAGAGAGAGCAC	GUGCUCUCUAUCUUCUGUCAA	Cleavage	(CL14654Contig1)	1	Squamosa promoter-binding protein-like (SBP domain) transcription factor family protein
miR156_1	TC19303	1.5	551	570	UUGACAGAAGAGAGAGAGCA	UGCUUUCUCUCUUCUGUCAU	Cleavage	(contig04898)	1	SBP-box gene
miR156_1	TC01406	2.5	1714	1733	UUGACAGAAGAGAGAGAGCA	UGCUUUCUCUCUUUCGUCAA	Cleavage	(CL774Contig2)	1	NagB/RpiA/CoA transferase-like superfamily protein
miR156_1	TC04572	3	1881	1901	UUGACAGAAGAGAGAGAGCAC	GUGUUCUCUCCUUUUUGUUAA	Translation	(CL3586Contig1)	1	SCP1-like small phosphatase (SSP)
miR156_1	TC11592	3	621	640	UUGACAGAAGAGAGAGAGCA	AGCUCCCUCUCUUCUGUCAC	Cleavage	(CL10568Contig1)	1	SPL (squamosa-promoter binding protein-like)gene family protein
miR156_1	TC11941	2.5	517	536	UUGACAGAAGAGAGAGAGCA	UGCACUCUCUAUUCUGUCAG	Translation	(CL10919Contig1)	1	Putative enzyme 3-isopropylmalate dehydrogenase
miR156_1	TC14779	3	885	904	UUGACAGAAGAGAGAGAGCA	UGCUUUCUCUCGUUUGUUGA	Translation	(CL14010Contig1)	1	putative cytochrome P450
miR156_1	TC03276	3	614	633	UUGACAGAAGAGAGAGAGCA	UGCUUUUUCUUUCUUGUCAA	Cleavage	(CL2367Contig1)	1	transducin family protein / WD-40 repeat family protein
miR156_2	TC29077	0.5	134	154	UUGACAGAAGAUAGAGGGCAC	GUGCUCUCUAUCUUCUGUCAA	Cleavage	(Locus_40029)	1	Expressed protein
miR156_2	TC15422	0.5	950	970	UUGACAGAAGAUAGAGGGCAC	GUGCUCUCUAUCUUCUGUCAA	Cleavage	(CL14654Contig1)	1	Squamosa promoter-binding protein-like (SBP domain) transcription factor family protein
miR156_2	TC12891	1.5	955	975	UUGACAGAAGAUAGAGGGCAC	GUGCUCUCUCUCUUCUGUCAA	Cleavage	(CL11898Contig1)	1	putative transcriptional regulator
miR156_2	TC03863	2.5	1210	1230	UUGACAGAAGAUAGAGGGCAC	GUGCUCUCUCUCUUCUGUCAU	Cleavage	(CL2919Contig1)	1	Squamosa promoter-binding protein-like (SBP domain) transcription factor family protein
miR156_2	TC05745	2.5	1390	1410	UUGACAGAAGAUAGAGGGCAC	GUGCUCUCUCUCUUCUGUCAU	Cleavage	(CL4721Contig1)	1	Squamosa promoter-binding protein-like (SBP domain) transcription factor family protein
miR156_2	TC03684	2.5	908	928	UUGACAGAAGAUAGAGGGCAC	GUGCUCUCUCUCUUCUGUCAU	Cleavage	(CL2750Contig1)	1	Squamosa promoter-binding protein-like (SBP domain) transcription factor family protein
miR156_2	TC07318	2.5	258	278	UUGACAGAAGAUAGAGGGCAC	GUGCUCGCUCUCUUCUGUCAA	Cleavage	(CL6280Contig1)	1	putative transcriptional regulator involved in the vegetative to reproductive phase transition
miR156_2	TC00984	3	1144	1163	UUGACAGAAGAUAGAGGGCA	UGUCUUUUGUCUUCUGUUGA	Cleavage	(CL464Contig1)	1	EMBRYO DEFECTIVE 2423 (EMB2423)
miR156_2	TC19303	3	551	570	UUGACAGAAGAUAGAGGGCA	UGCUUUCUCUCUUCUGUCAU	Cleavage	(contig04898)	1	SBP-box gene
miR156_2	TC18163	3	249	268	UUGACAGAAGAUAGAGGGCA	UGCCCUCCAUUUUCUGUUAC	Cleavage	(CL17469Contig1)	1	Mog1/PsbP/DUF1795-like photosystem II reaction center PsbP family protein
miR156_2	TC08374	3	1490	1510	UUGACAGAAGA-UAGAGGGCA	UGCCCUUUGCUCUUCUGUCAA	Cleavage	(CL7329Contig1)	1	ATPase similar to yeast and human protein required for peroxisomal biogenesis
miR156_3	TC07318	0.5	258	277	UGACAGAAGAGAGUGAGCAC	GUGCUCGCUCUCUUCUGUCA	Cleavage	(CL6280Contig1)	1	putative transcriptional regulator involved in the vegetative to reproductive phase transition
miR156_3	TC12891	1	955	974	UGACAGAAGAGAGUGAGCAC	GUGCUCUCUCUCUUCUGUCA	Cleavage	(CL11898Contig1)	1	putative transcriptional regulator
miR156_3	TC03863	1	1210	1229	UGACAGAAGAGAGUGAGCAC	GUGCUCUCUCUCUUCUGUCA	Cleavage	(CL2919Contig1)	1	Squamosa promoter-binding protein-like (SBP domain) transcription factor family protein
miR156_3	TC05745	1	1390	1409	UGACAGAAGAGAGUGAGCAC	GUGCUCUCUCUCUUCUGUCA	Cleavage	(CL4721Contig1)	1	Squamosa promoter-binding protein-like (SBP domain) transcription factor family protein
miR156_3	TC03684	1	908	927	UGACAGAAGAGAGUGAGCAC	GUGCUCUCUCUCUUCUGUCA	Cleavage	(CL2750Contig1)	1	Squamosa promoter-binding protein-like (SBP domain) transcription factor family protein
miR156_3	TC19303	2.5	550	569	UGACAGAAGAGAGUGAGCAC	AUGCUUUCUCUCUUCUGUCA	Cleavage	(contig04898)	1	SBP-box gene
miR156_3	TC29077	2	134	153	UGACAGAAGAGAGUGAGCAC	GUGCUCUCUAUCUUCUGUCA	Translation	(Locus_40029)	1	Expressed protein
miR156_3	TC15422	2	950	969	UGACAGAAGAGAGUGAGCAC	GUGCUCUCUAUCUUCUGUCA	Translation	(CL14654Contig1)	1	Squamosa promoter-binding protein-like (SBP domain) transcription factor family protein
miR156_3	TC11592	3	620	639	UGACAGAAGAGAGUGAGCAC	UAGCUCCCUCUCUUCUGUCA	Cleavage	(CL10568Contig1)	1	SPL (squamosa-promoter binding protein-like)gene family protein
miR156_3	TC30721	3	124	143	UGACAGAAGAGAGUGAGCAC	AUGCUUACUCUGUUCUGUUA	Translation	(Locus_45024)	1	Expressed protein
miR156_3	TC05725	2.5	1755	1773	UGACAGAAGAGAGUGAGCAC	GUGCU-ACUUUCUUCUGUCA	Cleavage	(CL4701Contig1)	1	one of the closely related 12-oxophytodienoic acid reductases
miR156_5	TC07318	0.5	258	277	UGACAGAAGAGAGUGAGCAC	GUGCUCGCUCUCUUCUGUCA	Cleavage	(CL6280Contig1)	1	transcriptional regulator involved in the vegetative to reproductive phase transition
miR156_5	TC12891	1	955	974	UGACAGAAGAGAGUGAGCAC	GUGCUCUCUCUCUUCUGUCA	Cleavage	(CL11898Contig1)	1	putative transcriptional regulator
miR156_5	TC03863	1	1210	1229	UGACAGAAGAGAGUGAGCAC	GUGCUCUCUCUCUUCUGUCA	Cleavage	(CL2919Contig1)	1	Squamosa promoter-binding protein-like (SBP domain) transcription factor family protein
miR156_5	TC05745	1	1390	1409	UGACAGAAGAGAGUGAGCAC	GUGCUCUCUCUCUUCUGUCA	Cleavage	(CL4721Contig1)	1	Squamosa promoter-binding protein-like (SBP domain) transcription factor family protein
miR156_5	TC03684	1	908	927	UGACAGAAGAGAGUGAGCAC	GUGCUCUCUCUCUUCUGUCA	Cleavage	(CL2750Contig1)	1	Squamosa promoter-binding protein-like (SBP domain) transcription factor family protein
miR156_5	TC19303	2.5	550	569	UGACAGAAGAGAGUGAGCAC	AUGCUUUCUCUCUUCUGUCA	Cleavage	(contig04898)	1	SBP-box gene
miR156_5	TC29077	2	134	153	UGACAGAAGAGAGUGAGCAC	GUGCUCUCUAUCUUCUGUCA	Translation	(Locus_40029)	1	Expressed protein
miR156_5	TC15422	2	950	969	UGACAGAAGAGAGUGAGCAC	GUGCUCUCUAUCUUCUGUCA	Translation	(CL14654Contig1)	1	Squamosa promoter-binding protein-like (SBP domain) transcription factor family protein
miR156_5	TC11592	3	620	639	UGACAGAAGAGAGUGAGCAC	UAGCUCCCUCUCUUCUGUCA	Cleavage	(CL10568Contig1)	1	SPL (squamosa-promoter binding protein-like)gene family protein
miR156_5	TC30721	3	124	143	UGACAGAAGAGAGUGAGCAC	AUGCUUACUCUGUUCUGUUA	Translation	(Locus_45024)	1	Expressed protein
miR156_5	TC05725	2.5	1755	1773	UGACAGAAGAGAGUGAGCAC	GUGCU-ACUUUCUUCUGUCA	Cleavage	(CL4701Contig1)	1	one of the closely related 12-oxophytodienoic acid reductases
miR156_6	TC07318	0.5	258	277	UGACAGAAGAGAGUGAGCAC	GUGCUCGCUCUCUUCUGUCA	Cleavage	(CL6280Contig1)	1	transcriptional regulator involved in the vegetative to reproductive phase transition
miR156_6	TC12891	1	955	974	UGACAGAAGAGAGUGAGCAC	GUGCUCUCUCUCUUCUGUCA	Cleavage	(CL11898Contig1)	1	putative transcriptional regulator
miR156_6	TC03863	1	1210	1229	UGACAGAAGAGAGUGAGCAC	GUGCUCUCUCUCUUCUGUCA	Cleavage	(CL2919Contig1)	1	Squamosa promoter-binding protein-like (SBP domain) transcription factor family protein
miR156_6	TC05745	1	1390	1409	UGACAGAAGAGAGUGAGCAC	GUGCUCUCUCUCUUCUGUCA	Cleavage	(CL4721Contig1)	1	Squamosa promoter-binding protein-like (SBP domain) transcription factor family protein
miR156_6	TC03684	1	908	927	UGACAGAAGAGAGUGAGCAC	GUGCUCUCUCUCUUCUGUCA	Cleavage	(CL2750Contig1)	1	Squamosa promoter-binding protein-like (SBP domain) transcription factor family protein
miR156_6	TC19303	2.5	550	569	UGACAGAAGAGAGUGAGCAC	AUGCUUUCUCUCUUCUGUCA	Cleavage	(contig04898)	1	SBP-box gene
miR156_6	TC29077	2	134	153	UGACAGAAGAGAGUGAGCAC	GUGCUCUCUAUCUUCUGUCA	Translation	(Locus_40029)	1	Expressed protein
miR156_6	TC15422	2	950	969	UGACAGAAGAGAGUGAGCAC	GUGCUCUCUAUCUUCUGUCA	Translation	(CL14654Contig1)	1	Squamosa promoter-binding protein-like (SBP domain) transcription factor family protein
miR156_6	TC11592	3	620	639	UGACAGAAGAGAGUGAGCAC	UAGCUCCCUCUCUUCUGUCA	Cleavage	(CL10568Contig1)	1	SPL (squamosa-promoter binding protein-like)gene family protein
miR156_6	TC30721	3	124	143	UGACAGAAGAGAGUGAGCAC	AUGCUUACUCUGUUCUGUUA	Translation	(Locus_45024)	1	Expressed protein
miR156_6	TC05725	2.5	1755	1773	UGACAGAAGAGAGUGAGCAC	GUGCU-ACUUUCUUCUGUCA	Cleavage	(CL4701Contig1)	1	one of the closely related 12-oxophytodienoic acid reductases
miR156_7	TC07318	1	258	277	UGACAGAAGAGGGUGAGCAC	GUGCUCGCUCUCUUCUGUCA	Cleavage	(CL6280Contig1)	1	transcriptional regulator involved in the vegetative to reproductive phase transition
miR156_7	TC12891	1.5	955	974	UGACAGAAGAGGGUGAGCAC	GUGCUCUCUCUCUUCUGUCA	Cleavage	(CL11898Contig1)	1	putative transcriptional regulator
miR156_7	TC03863	1.5	1210	1229	UGACAGAAGAGGGUGAGCAC	GUGCUCUCUCUCUUCUGUCA	Cleavage	(CL2919Contig1)	1	Squamosa promoter-binding protein-like (SBP domain) transcription factor family protein
miR156_7	TC05745	1.5	1390	1409	UGACAGAAGAGGGUGAGCAC	GUGCUCUCUCUCUUCUGUCA	Cleavage	(CL4721Contig1)	1	Squamosa promoter-binding protein-like (SBP domain) transcription factor family protein
miR156_7	TC03684	1.5	908	927	UGACAGAAGAGGGUGAGCAC	GUGCUCUCUCUCUUCUGUCA	Cleavage	(CL2750Contig1)	1	Squamosa promoter-binding protein-like (SBP domain) transcription factor family protein
miR156_7	TC19303	3	550	569	UGACAGAAGAGGGUGAGCAC	AUGCUUUCUCUCUUCUGUCA	Cleavage	(contig04898)	1	SBP-box gene
miR156_7	TC29077	2.5	134	153	UGACAGAAGAGGGUGAGCAC	GUGCUCUCUAUCUUCUGUCA	Translation	(Locus_40029)	1	Expressed protein
miR156_7	TC15422	2.5	950	969	UGACAGAAGAGGGUGAGCAC	GUGCUCUCUAUCUUCUGUCA	Translation	(CL14654Contig1)	1	Squamosa promoter-binding protein-like (SBP domain) transcription factor family protein
miR156_8	TC07318	1.5	258	277	UGACAGACGAGAGUGAGCAC	GUGCUCGCUCUCUUCUGUCA	Cleavage	(CL6280Contig1)	1	transcriptional regulator involved in the vegetative to reproductive phase transition
miR156_8	TC12891	2	955	974	UGACAGACGAGAGUGAGCAC	GUGCUCUCUCUCUUCUGUCA	Cleavage	(CL11898Contig1)	1	putative transcriptional regulator
miR156_8	TC03863	2	1210	1229	UGACAGACGAGAGUGAGCAC	GUGCUCUCUCUCUUCUGUCA	Cleavage	(CL2919Contig1)	1	Squamosa promoter-binding protein-like (SBP domain) transcription factor family protein
miR156_8	TC05745	2	1390	1409	UGACAGACGAGAGUGAGCAC	GUGCUCUCUCUCUUCUGUCA	Cleavage	(CL4721Contig1)	1	Squamosa promoter-binding protein-like (SBP domain) transcription factor family protein
miR156_8	TC03684	2	908	927	UGACAGACGAGAGUGAGCAC	GUGCUCUCUCUCUUCUGUCA	Cleavage	(CL2750Contig1)	1	Expressed protein
miR156_8	TC29077	3	134	153	UGACAGACGAGAGUGAGCAC	GUGCUCUCUAUCUUCUGUCA	Translation	(Locus_40029)	1	Squamosa promoter-binding protein-like (SBP domain) transcription factor family protein
miR156_8	TC15422	3	950	969	UGACAGACGAGAGUGAGCAC	GUGCUCUCUAUCUUCUGUCA	Translation	(CL14654Contig1)	1	transcriptional regulator involved in the vegetative to reproductive phase transition
miR156_9	TC29077	1	134	154	UUGACAGAAGAUAGAAAGCAC	GUGCUCUCUAUCUUCUGUCAA	Cleavage	(Locus_40029)	1	Expressed protein
miR156_9	TC15422	1	950	970	UUGACAGAAGAUAGAAAGCAC	GUGCUCUCUAUCUUCUGUCAA	Cleavage	(CL14654Contig1)	1	Squamosa promoter-binding protein-like (SBP domain) transcription factor family protein
miR156_9	TC12891	2	955	975	UUGACAGAAGAUAGAAAGCAC	GUGCUCUCUCUCUUCUGUCAA	Cleavage	(CL11898Contig1)	1	putative transcriptional regulator
miR156_9	TC19303	2	551	570	UUGACAGAAGAUAGAAAGCA	UGCUUUCUCUCUUCUGUCAU	Cleavage	(contig04898)	1	SBP-box gene
miR156_9	TC10437	2.5	431	450	UUGACAGAAGAUAGAAAGCA	UGCUUUCUGUUUUCUGUUAC	Cleavage	(CL9411Contig1)	1	cationic amino acid transporter (CAT) subfamily
miR156_9	TC03863	3	1210	1230	UUGACAGAAGAUAGAAAGCAC	GUGCUCUCUCUCUUCUGUCAU	Cleavage	(CL2919Contig1)	1	cationic amino acid transporter (CAT) subfamily
miR156_9	TC05745	3	1390	1410	UUGACAGAAGAUAGAAAGCAC	GUGCUCUCUCUCUUCUGUCAU	Cleavage	(CL4721Contig1)	1	Squamosa promoter-binding protein-like (SBP domain) transcription factor family protein
miR156_9	TC03684	3	908	928	UUGACAGAAGAUAGAAAGCAC	GUGCUCUCUCUCUUCUGUCAU	Cleavage	(CL2750Contig1)	1	Squamosa promoter-binding protein-like (SBP domain) transcription factor family protein
miR156_9	TC18211	2.5	611	630	UUGACAGAAGAUAGAAAGCA	UGUUUUCUAUCUACUGUUGA	Cleavage	(CL17517Contig1)	1	purple acid phosphatase 27 (PAP27)
miR156_9	TC08434	3	1169	1188	UUGACAGAAGAUAGAAAGCA	UGUUUUUUAUCUUCUUUCAG	Cleavage	(CL7389Contig1)	1	Binds and bundles microtubules
miR156_9	TC03557	3	1195	1214	UUGACAGAAGAUAGAAAGCA	UGUUUUCUAUCUACUGUUAC	Cleavage	(CL2633Contig1)	1	DUF2074, Predicted permease (DUF2074)
miR156_9	TC01406	3	1714	1733	UUGACAGAAGAUAGAAAGCA	UGCUUUCUCUCUUUCGUCAA	Cleavage	(CL774Contig2)	1	NagB/RpiA/CoA transferase-like superfamily protein
miR156_9	TC07318	3	258	278	UUGACAGAAGAUAGAAAGCAC	GUGCUCGCUCUCUUCUGUCAA	Cleavage	(CL6280Contig1)	1	transcriptional regulator involved in the vegetative to reproductive phase transition
miR156_10	TC29077	0	134	154	UUGACAGAAGAUAGAGAGCAC	GUGCUCUCUAUCUUCUGUCAA	Cleavage	(Locus_40029)	1	Expressed protein
miR156_10	TC15422	0	950	970	UUGACAGAAGAUAGAGAGCAC	GUGCUCUCUAUCUUCUGUCAA	Cleavage	(CL14654Contig1)	1	Squamosa promoter-binding protein-like (SBP domain) transcription factor family protein
miR156_10	TC12891	1	955	975	UUGACAGAAGAUAGAGAGCAC	GUGCUCUCUCUCUUCUGUCAA	Cleavage	(CL11898Contig1)	1	putative transcriptional regulator
miR156_10	TC03863	2	1210	1230	UUGACAGAAGAUAGAGAGCAC	GUGCUCUCUCUCUUCUGUCAU	Cleavage	(CL2919Contig1)	1	Squamosa promoter-binding protein-like (SBP domain) transcription factor family protein
miR156_10	TC05745	2	1390	1410	UUGACAGAAGAUAGAGAGCAC	GUGCUCUCUCUCUUCUGUCAU	Cleavage	(CL4721Contig1)	1	Squamosa promoter-binding protein-like (SBP domain) transcription factor family protein
miR156_10	TC03684	2	908	928	UUGACAGAAGAUAGAGAGCAC	GUGCUCUCUCUCUUCUGUCAU	Cleavage	(CL2750Contig1)	1	Squamosa promoter-binding protein-like (SBP domain) transcription factor family protein
miR156_10	TC07318	2	258	278	UUGACAGAAGAUAGAGAGCAC	GUGCUCGCUCUCUUCUGUCAA	Cleavage	(CL6280Contig1)	1	transcriptional regulator involved in the vegetative to reproductive phase transition
miR156_10	TC19303	2.5	551	570	UUGACAGAAGAUAGAGAGCA	UGCUUUCUCUCUUCUGUCAU	Cleavage	(contig04898)	1	SBP-box gene
miR156_10	TC10437	3	431	450	UUGACAGAAGAUAGAGAGCA	UGCUUUCUGUUUUCUGUUAC	Cleavage	(CL9411Contig1)	1	cationic amino acid transporter (CAT) subfamily
miR156_10	TC05493	3	1929	1949	UUGACAGAAGAUAGAGAGCAC	GUUCUCUUAAUCUUUUGUCAA	Cleavage	(CL4477Contig1)	1	Putative allantoinase
miR156_10	TC18211	3	611	630	UUGACAGAAGAUAGAGAGCA	UGUUUUCUAUCUACUGUUGA	Cleavage	(CL17517Contig1)	1	purple acid phosphatase 27 (PAP27)
miR156_11	TC29077	0	134	154	UUGACAGAAGAUAGAGAGCAC	GUGCUCUCUAUCUUCUGUCAA	Cleavage	(Locus_40029)	1	Expressed protein
miR156_11	TC15422	0	950	970	UUGACAGAAGAUAGAGAGCAC	GUGCUCUCUAUCUUCUGUCAA	Cleavage	(CL14654Contig1)	1	Squamosa promoter-binding protein-like (SBP domain) transcription factor family protein
miR156_11	TC12891	1	955	975	UUGACAGAAGAUAGAGAGCAC	GUGCUCUCUCUCUUCUGUCAA	Cleavage	(CL11898Contig1)	1	putative transcriptional regulator
miR156_11	TC03863	2	1210	1230	UUGACAGAAGAUAGAGAGCAC	GUGCUCUCUCUCUUCUGUCAU	Cleavage	(CL2919Contig1)	1	Squamosa promoter-binding protein-like (SBP domain) transcription factor family protein
miR156_11	TC05745	2	1390	1410	UUGACAGAAGAUAGAGAGCAC	GUGCUCUCUCUCUUCUGUCAU	Cleavage	(CL4721Contig1)	1	Squamosa promoter-binding protein-like (SBP domain) transcription factor family protein
miR156_11	TC03684	2	908	928	UUGACAGAAGAUAGAGAGCAC	GUGCUCUCUCUCUUCUGUCAU	Cleavage	(CL2750Contig1)	1	Expressed protein
miR156_11	TC07318	2	258	278	UUGACAGAAGAUAGAGAGCAC	GUGCUCGCUCUCUUCUGUCAA	Cleavage	(CL6280Contig1)	1	transcriptional regulator involved in the vegetative to reproductive phase transition
miR156_11	TC19303	2.5	551	570	UUGACAGAAGAUAGAGAGCA	UGCUUUCUCUCUUCUGUCAU	Cleavage	(contig04898)	1	SBP-box gene
miR156_11	TC10437	3	431	450	UUGACAGAAGAUAGAGAGCA	UGCUUUCUGUUUUCUGUUAC	Cleavage	(CL9411Contig1)	1	cationic amino acid transporter (CAT) subfamily
miR156_11	TC05493	3	1929	1949	UUGACAGAAGAUAGAGAGCAC	GUUCUCUUAAUCUUUUGUCAA	Cleavage	(CL4477Contig1)	1	Putative allantoinase
miR156_11	TC18211	3	611	630	UUGACAGAAGAUAGAGAGCA	UGUUUUCUAUCUACUGUUGA	Cleavage	(CL17517Contig1)	1	purple acid phosphatase 27 (PAP27)
miR156_12	TC29077	0	134	154	UUGACAGAAGAUAGAGAGCAC	GUGCUCUCUAUCUUCUGUCAA	Cleavage	(Locus_40029)	1	Expressed protein
miR156_12	TC15422	0	950	970	UUGACAGAAGAUAGAGAGCAC	GUGCUCUCUAUCUUCUGUCAA	Cleavage	(CL14654Contig1)	1	Squamosa promoter-binding protein-like (SBP domain) transcription factor family protein
miR156_12	TC12891	1	955	975	UUGACAGAAGAUAGAGAGCAC	GUGCUCUCUCUCUUCUGUCAA	Cleavage	(CL11898Contig1)	1	putative transcriptional regulator
miR156_12	TC03863	2	1210	1230	UUGACAGAAGAUAGAGAGCAC	GUGCUCUCUCUCUUCUGUCAU	Cleavage	(CL2919Contig1)	1	Squamosa promoter-binding protein-like (SBP domain) transcription factor family protein
miR156_12	TC05745	2	1390	1410	UUGACAGAAGAUAGAGAGCAC	GUGCUCUCUCUCUUCUGUCAU	Cleavage	(CL4721Contig1)	1	Squamosa promoter-binding protein-like (SBP domain) transcription factor family protein
miR156_12	TC03684	2	908	928	UUGACAGAAGAUAGAGAGCAC	GUGCUCUCUCUCUUCUGUCAU	Cleavage	(CL2750Contig1)	1	Expressed protein
miR156_12	TC07318	2	258	278	UUGACAGAAGAUAGAGAGCAC	GUGCUCGCUCUCUUCUGUCAA	Cleavage	(CL6280Contig1)	1	transcriptional regulator involved in the vegetative to reproductive phase transition
miR156_12	TC19303	2.5	551	570	UUGACAGAAGAUAGAGAGCA	UGCUUUCUCUCUUCUGUCAU	Cleavage	(contig04898)	1	SBP-box gene
miR156_12	TC10437	3	431	450	UUGACAGAAGAUAGAGAGCA	UGCUUUCUGUUUUCUGUUAC	Cleavage	(CL9411Contig1)	1	cationic amino acid transporter (CAT) subfamily
miR156_12	TC05493	3	1929	1949	UUGACAGAAGAUAGAGAGCAC	GUUCUCUUAAUCUUUUGUCAA	Cleavage	(CL4477Contig1)	1	Putative allantoinase
miR156_12	TC18211	3	611	630	UUGACAGAAGAUAGAGAGCA	UGUUUUCUAUCUACUGUUGA	Cleavage	(CL17517Contig1)	1	purple acid phosphatase 27 (PAP27)
miR156_13	TC29077	0	134	154	UUGACAGAAGAUAGAGAGCAC	GUGCUCUCUAUCUUCUGUCAA	Cleavage	(Locus_40029)	1	Expressed protein
miR156_13	TC15422	0	950	970	UUGACAGAAGAUAGAGAGCAC	GUGCUCUCUAUCUUCUGUCAA	Cleavage	(CL14654Contig1)	1	Squamosa promoter-binding protein-like (SBP domain) transcription factor family protein
miR156_13	TC12891	1	955	975	UUGACAGAAGAUAGAGAGCAC	GUGCUCUCUCUCUUCUGUCAA	Cleavage	(CL11898Contig1)	1	putative transcriptional regulator
miR156_13	TC03863	2	1210	1230	UUGACAGAAGAUAGAGAGCAC	GUGCUCUCUCUCUUCUGUCAU	Cleavage	(CL2919Contig1)	1	Squamosa promoter-binding protein-like (SBP domain) transcription factor family protein
miR156_13	TC05745	2	1390	1410	UUGACAGAAGAUAGAGAGCAC	GUGCUCUCUCUCUUCUGUCAU	Cleavage	(CL4721Contig1)	1	Squamosa promoter-binding protein-like (SBP domain) transcription factor family protein
miR156_13	TC03684	2	908	928	UUGACAGAAGAUAGAGAGCAC	GUGCUCUCUCUCUUCUGUCAU	Cleavage	(CL2750Contig1)	1	Expressed protein
miR156_13	TC07318	2	258	278	UUGACAGAAGAUAGAGAGCAC	GUGCUCGCUCUCUUCUGUCAA	Cleavage	(CL6280Contig1)	1	transcriptional regulator involved in the vegetative to reproductive phase transition
miR156_13	TC19303	2.5	551	570	UUGACAGAAGAUAGAGAGCA	UGCUUUCUCUCUUCUGUCAU	Cleavage	(contig04898)	1	SBP-box gene
miR156_13	TC10437	3	431	450	UUGACAGAAGAUAGAGAGCA	UGCUUUCUGUUUUCUGUUAC	Cleavage	(CL9411Contig1)	1	cationic amino acid transporter (CAT) subfamily
miR156_13	TC05493	3	1929	1949	UUGACAGAAGAUAGAGAGCAC	GUUCUCUUAAUCUUUUGUCAA	Cleavage	(CL4477Contig1)	1	purple acid phosphatase 27 (PAP27)
miR156_13	TC18211	3	611	630	UUGACAGAAGAUAGAGAGCA	UGUUUUCUAUCUACUGUUGA	Cleavage	(CL17517Contig1)	1	purple acid phosphatase 27 (PAP27)
miR159_1	TC13882	0	5	25	UUUGGAUUGAAGGGAGCUCUA	UAGAGCUCCCUUCAAUCCAAA	Cleavage	(CL13043Contig1)	1	Acyl_transf_3, Acyltransferase family
miR159_1	TC11938	3	646	666	UUUGGAUUGAAGGGAGCUCUA	UAGGGUUCCGUUUAGUCCAAA	Cleavage	(CL10916Contig1)	1	Peptide-N4-(N-acetyl-beta-glucosaminyl)asparagine amidase A protein
miR159_3	TC12072	3	1109	1128	AUUGGAGUGAAGGGAGCUCC	CUAGCUCCCUUCAUUCCAGU	Cleavage	(CL11051Contig1)	1	NAD(P)-binding Rossmann-fold superfamily protein
miR159_3	TC02311	2.5	119	138	AUUGGAGUGAAGGGAGCUCC	GUAGUUCCUUUUACUCCAAU	Cleavage	(CL1513Contig1)	1	Rhodanese/Cell cycle control phosphatase superfamily protein
miR159_3	TC15514	3	230	249	AUUGGAGUGAAGGGAGCUCC	CGAGCUUCUCUCACUCCAAU	Translation	(CL14746Contig1)	1	Oligosaccharyltransferase complex/magnesium transporter family protein
miR160_3	TC15538	3	434	453	UGCCUGGCUCCCUGUAUGCC	GGUAAAUAGGGAGCUAGGCG	Cleavage	(CL14770Contig1)	1	regulatory particle non-ATPase 13 (RPN13)
miR160_3	TC02297	3	1792	1812	UGCCUGGCUCC-CUGUAUGCC	GGGAUACAGAGGAGCCAGGCA	Cleavage	(CL1502Contig1)	1	protein with similarity to putative laccase
miR160_4	TC15538	3	434	453	UGCCUGGCUCCCUGUAUGCC	GGUAAAUAGGGAGCUAGGCG	Cleavage	(CL14770Contig1)	1	regulatory particle non-ATPase 13 (RPN13)
miR160_4	TC02297	3	1792	1812	UGCCUGGCUCC-CUGUAUGCC	GGGAUACAGAGGAGCCAGGCA	Cleavage	(CL1502Contig1)	1	protein with similarity to putative laccase
miR162_1	TC01965	2	3047	3068	UCGAUAA-ACCUCUGCAUCCAG	CUGGAUGCAGAGGUGUUAUCGA	Cleavage	(CL1225Contig1)	1	Dicer homolog
miR162_1	TC19508	3	1752	1772	UCGAUAAACCUCUGCAUCCAG	UUGGAUGCAGAGCUUUAUUAA	Translation	(contig07540)	1	LETM1-like protein
miR162_1	TC30879	3	1754	1774	UCGAUAAACCUCUGCAUCCAG	UUGGAUGCAGAGCUUUAUUAA	Translation	(Locus_453)	1	LETM1-like protein
miR162_1	TC04156	3	2018	2037	UCGAUAAACCUCUGCAUCCA	UUGAUGAAGAGGUUUAUCGC	Cleavage	(CL3190Contig1)	1	Putative protein kinase with adenine nucleotide alpha hydrolases-like domain
miR162_1	TC02443	3	2560	2579	UCGAUAAACCUCUGCAUCCA	UUGAUGCAGGGUUUUAUUGA	Translation	(CL1632Contig1)	1	maternal effect embryo arrest 40 (MEE40)
miR164_1	TC15541	1	677	697	UGGAGAAGCAGGGCACAUGCU	AGCAAGUGCCCUGCUUCUCCA	Cleavage	(CL14773Contig1)	1	transcription factor
miR164_1	TC12028	2	814	834	UGGAGAAGCAGGGCACAUGCU	AGCAUGUGCCGUGCUUCUCCC	Translation	(CL11006Contig1)	1	S-like ribonuclease
miR164_1	TC01155	3	1417	1437	UGGAGAAGCAGGGCACAUGCU	GGAAUGUGCUUUGUUUCUUCA	Cleavage	(CL587Contig1)	1	putative galacturonosyltransferase activity
miR164_1	TC01827	3	1498	1518	UGGAGAAGCAGGGCACAUGCU	GGAAUGUGCUUUGUUUCUUCA	Cleavage	(CL1111Contig1)	1	putative galacturonosyltransferase activity
miR164_1	TC01828	3	1498	1518	UGGAGAAGCAGGGCACAUGCU	GGAAUGUGCUUUGUUUCUUCA	Cleavage	(CL1111Contig2)	1	putative galacturonosyltransferase activity
miR164_1	TC01045	3	1397	1416	UGGAGAAGCAGGGCACAUGC	GCAUGUCCCCUAUUUUUCCA	Translation	(CL510Contig1)	1	Integrin-linked protein Putative protein kinase family
miR164_2	TC15541	1	678	697	UGGAGAAGCAGGGCACGUGC	GCAAGUGCCCUGCUUCUCCA	Cleavage	(CL14773Contig1)	1	transcription factor
miR164_2	TC26715	2.5	84	103	UGGAGAAGCAGGGCACGUGC	GUACGUGUUCUGUUUCUUCA	Cleavage	(Locus_31430)	1	Expressed protein
miR164_2	TC12028	2.5	815	834	UGGAGAAGCAGGGCACGUGC	GCAUGUGCCGUGCUUCUCCC	Translation	(CL11006Contig1)	1	S-like ribonuclease
miR164_3	TC15541	1	678	697	UGGAGAAGCAGGGCACGUGC	GCAAGUGCCCUGCUUCUCCA	Cleavage	(CL14773Contig1)	1	transcription factor
miR164_3	TC26715	2.5	84	103	UGGAGAAGCAGGGCACGUGC	GUACGUGUUCUGUUUCUUCA	Cleavage	(Locus_31430)	1	Expressed protein
miR164_3	TC12028	2.5	815	834	UGGAGAAGCAGGGCACGUGC	GCAUGUGCCGUGCUUCUCCC	Translation	(CL11006Contig1)	1	S-like ribonuclease
miR164_4	TC15541	1	678	697	UGGAGAAGCAGGGCACGUGC	GCAAGUGCCCUGCUUCUCCA	Cleavage	(CL14773Contig1)	1	transcription factor
miR164_4	TC26715	2.5	84	103	UGGAGAAGCAGGGCACGUGC	GUACGUGUUCUGUUUCUUCA	Cleavage	(Locus_31430)	1	Expressed protein
miR164_4	TC12028	2.5	815	834	UGGAGAAGCAGGGCACGUGC	GCAUGUGCCGUGCUUCUCCC	Translation	(CL11006Contig1)	1	S-like ribonuclease
miR166_1	TC04758	1.5	1062	1081	UCGGACCAGGCUUCAUUCCC	UGGAAUGAAGCCUGGUCCGG	Cleavage	(CL3766Contig1)	1	class III HD-ZIP family protein
miR166_1	TC15765	2	774	793	UCGGACCAGGCUUCAUUCCC	UGGGAUGAAGCCUGGUCCGG	Cleavage	(CL14998Contig1)	1	REVOLUTA a a small homeodomain-leucine zipper family
miR166_1	TC08004	2	948	967	UCGGACCAGGCUUCAUUCCC	UGGGAUGAAGCCUGGUCCGG	Cleavage	(CL6963Contig1)	1	REVOLUTA a a small homeodomain-leucine zipper family
miR166_2	TC04758	1.5	1062	1081	UCGGACCAGGCUUCAUUCCC	UGGAAUGAAGCCUGGUCCGG	Cleavage	(CL3766Contig1)	1	class III HD-ZIP family protein
miR166_2	TC15765	2	774	793	UCGGACCAGGCUUCAUUCCC	UGGGAUGAAGCCUGGUCCGG	Cleavage	(CL14998Contig1)	1	REVOLUTA a a small homeodomain-leucine zipper family
miR166_2	TC08004	2	948	967	UCGGACCAGGCUUCAUUCCC	UGGGAUGAAGCCUGGUCCGG	Cleavage	(CL6963Contig1)	1	REVOLUTA a a small homeodomain-leucine zipper family
miR166_3	TC04758	1.5	1062	1081	UCGGACCAGGCUUCAUUCCC	UGGAAUGAAGCCUGGUCCGG	Cleavage	(CL3766Contig1)	1	class III HD-ZIP family protein
miR166_3	TC15765	2	774	793	UCGGACCAGGCUUCAUUCCC	UGGGAUGAAGCCUGGUCCGG	Cleavage	(CL14998Contig1)	1	REVOLUTA a a small homeodomain-leucine zipper family
miR166_3	TC08004	2	948	967	UCGGACCAGGCUUCAUUCCC	UGGGAUGAAGCCUGGUCCGG	Cleavage	(CL6963Contig1)	1	REVOLUTA a a small homeodomain-leucine zipper family
miR166_4	TC04758	1.5	1061	1081	UCGGACCAGGCUUCAUUCCCG	CUGGAAUGAAGCCUGGUCCGG	Cleavage	(CL3766Contig1)	1	class III HD-ZIP family protein
miR166_4	TC15765	2	773	793	UCGGACCAGGCUUCAUUCCCG	CUGGGAUGAAGCCUGGUCCGG	Cleavage	(CL14998Contig1)	1	REVOLUTA a a small homeodomain-leucine zipper family
miR166_4	TC08004	2	947	967	UCGGACCAGGCUUCAUUCCCG	CUGGGAUGAAGCCUGGUCCGG	Cleavage	(CL6963Contig1)	1	REVOLUTA a a small homeodomain-leucine zipper family
miR166_5	TC04758	1.5	1062	1081	UCGGACCAGGCUUCAUUCCC	UGGAAUGAAGCCUGGUCCGG	Cleavage	(CL3766Contig1)	1	class III HD-ZIP family protein
miR166_5	TC15765	2	774	793	UCGGACCAGGCUUCAUUCCC	UGGGAUGAAGCCUGGUCCGG	Cleavage	(CL14998Contig1)	1	REVOLUTA a a small homeodomain-leucine zipper family
miR166_5	TC08004	2	948	967	UCGGACCAGGCUUCAUUCCC	UGGGAUGAAGCCUGGUCCGG	Cleavage	(CL6963Contig1)	1	REVOLUTA a a small homeodomain-leucine zipper family
miR166_6	TC04758	1.5	1062	1081	UCGGACCAGGCUUCAUUCCU	UGGAAUGAAGCCUGGUCCGG	Cleavage	(CL3766Contig1)	1	class III HD-ZIP family protein
miR166_6	TC15765	2	774	793	UCGGACCAGGCUUCAUUCCU	UGGGAUGAAGCCUGGUCCGG	Cleavage	(CL14998Contig1)	1	REVOLUTA a a small homeodomain-leucine zipper family
miR166_6	TC08004	2	948	967	UCGGACCAGGCUUCAUUCCU	UGGGAUGAAGCCUGGUCCGG	Cleavage	(CL6963Contig1)	1	REVOLUTA a a small homeodomain-leucine zipper family
miR166_7	TC04758	1.5	1062	1081	UCGGACCAGGCUUCAUUCCU	UGGAAUGAAGCCUGGUCCGG	Cleavage	(CL3766Contig1)	1	class III HD-ZIP family protein
miR166_7	TC15765	2	774	793	UCGGACCAGGCUUCAUUCCU	UGGGAUGAAGCCUGGUCCGG	Cleavage	(CL14998Contig1)	1	REVOLUTA a a small homeodomain-leucine zipper family
miR166_7	TC08004	2	948	967	UCGGACCAGGCUUCAUUCCU	UGGGAUGAAGCCUGGUCCGG	Cleavage	(CL6963Contig1)	1	REVOLUTA a a small homeodomain-leucine zipper family
miR166_8	TC04758	3	1063	1083	UCUCGGACCAGGCUUCAUUCC	GGAAUGAAGCCUGGUCCGGAU	Cleavage	(CL3766Contig1)	1	class III HD-ZIP family protein
miR167_1	TC21867	2	165	184	UGAAGCUGCC-AGCAUGAUC	GAUCAUGCUUGGCAGCUUCA	Translation	(contig25693)	1	Monosaccharide transport protein 1
miR167_1	TC03743	2	165	184	UGAAGCUGCC-AGCAUGAUC	GAUCAUGCUUGGCAGCUUCA	Translation	(CL2804Contig1)	1	Major facilitator superfamily protein
miR167_1	TC03697	3	249	268	UGAAGCUGCCAGCAUGAUCU	AGUUGAUGCUGGCAGCUUCU	Cleavage	(CL2763Contig1)	1	tubulin-folding cofactor E
miR167_1	TC05526	3	1152	1172	UGAAGCUGCC-AGCAUGAUCU	GGAUCUUGCUUGGCAGCUUCA	Translation	(CL4509Contig1)	1	Domain of unknown function DUF1767
miR167_2	TC03697	3	248	268	UGAAGCUGCCAGCAUGAUCUA	UAGUUGAUGCUGGCAGCUUCU	Cleavage	(CL2763Contig1)	1	tubulin-folding cofactor E
miR167_2	TC21867	2	165	184	UGAAGCUGCC-AGCAUGAUC	GAUCAUGCUUGGCAGCUUCA	Translation	(contig25693)	1	Monosaccharide transport protein 1
miR167_2	TC03743	2	165	184	UGAAGCUGCC-AGCAUGAUC	GAUCAUGCUUGGCAGCUUCA	Translation	(CL2804Contig1)	1	Major facilitator superfamily protein
miR167_3	TC03697	3	248	268	UGAAGCUGCCAGCAUGAUCUA	UAGUUGAUGCUGGCAGCUUCU	Cleavage	(CL2763Contig1)	1	tubulin-folding cofactor E
miR167_3	TC21867	2	165	184	UGAAGCUGCC-AGCAUGAUC	GAUCAUGCUUGGCAGCUUCA	Translation	(contig25693)	1	Monosaccharide transport protein 1
miR167_3	TC03743	2	165	184	UGAAGCUGCC-AGCAUGAUC	GAUCAUGCUUGGCAGCUUCA	Translation	(CL2804Contig1)	1	Major facilitator superfamily protein
miR167_4	TC21867	2	165	184	UGAAGCUGCC-AGCAUGAUC	GAUCAUGCUUGGCAGCUUCA	Translation	(contig25693)	1	Monosaccharide transport protein 1
miR167_4	TC03743	2	165	184	UGAAGCUGCC-AGCAUGAUC	GAUCAUGCUUGGCAGCUUCA	Translation	(CL2804Contig1)	1	Major facilitator superfamily protein
miR167_4	TC03697	3	248	268	UGAAGCUGCCAGCAUGAUCUG	UAGUUGAUGCUGGCAGCUUCU	Cleavage	(CL2763Contig1)	1	tubulin-folding cofactor E
miR167_5	TC21867	2	165	184	UGAAGCUGCC-AGCAUGAUC	GAUCAUGCUUGGCAGCUUCA	Translation	(contig25693)	1	Monosaccharide transport protein 1
miR167_5	TC03743	2	165	184	UGAAGCUGCC-AGCAUGAUC	GAUCAUGCUUGGCAGCUUCA	Translation	(CL2804Contig1)	1	Major facilitator superfamily protein
miR167_5	TC03697	3	248	268	UGAAGCUGCCAGCAUGAUCUG	UAGUUGAUGCUGGCAGCUUCU	Cleavage	(CL2763Contig1)	1	tubulin-folding cofactor E
miR167_6	TC21867	2	165	184	UGAAGCUGCC-AGCAUGAUC	GAUCAUGCUUGGCAGCUUCA	Translation	(contig25693)	1	Monosaccharide transport protein 1
miR167_6	TC03743	2	165	184	UGAAGCUGCC-AGCAUGAUC	GAUCAUGCUUGGCAGCUUCA	Translation	(CL2804Contig1)	1	Major facilitator superfamily protein
miR167_6	TC03697	3	248	268	UGAAGCUGCCAGCAUGAUCUG	UAGUUGAUGCUGGCAGCUUCU	Cleavage	(CL2763Contig1)	1	tubulin-folding cofactor E
miR167_7	TC21867	2	165	184	UGAAGCUGCC-AGCAUGAUC	GAUCAUGCUUGGCAGCUUCA	Translation	(contig25693)	1	Monosaccharide transport protein 1
miR167_7	TC03743	2	165	184	UGAAGCUGCC-AGCAUGAUC	GAUCAUGCUUGGCAGCUUCA	Translation	(CL2804Contig1)	1	Major facilitator superfamily protein
miR167_7	TC03697	3	248	268	UGAAGCUGCCAGCAUGAUCUG	UAGUUGAUGCUGGCAGCUUCU	Cleavage	(CL2763Contig1)	1	tubulin-folding cofactor E
miR167_8	TC21867	2	162	184	UGAAGCUGCC-AGCAUGAUCUUA	UAUGAUCAUGCUUGGCAGCUUCA	Translation	(contig25693)	1	Monosaccharide transport protein 1
miR167_8	TC03743	2	162	184	UGAAGCUGCC-AGCAUGAUCUUA	UAUGAUCAUGCUUGGCAGCUUCA	Translation	(CL2804Contig1)	1	Major facilitator superfamily protein
miR167_8	TC05526	3	1151	1172	UGAAGCUGCC-AGCAUGAUCUU	AGGAUCUUGCUUGGCAGCUUCA	Translation	(CL4509Contig1)	1	Domain of unknown function DUF1767
miR167_8	TC03697	3	249	268	UGAAGCUGCCAGCAUGAUCU	AGUUGAUGCUGGCAGCUUCU	Cleavage	(CL2763Contig1)	1	tubulin-folding cofactor E
miR168_1	TC06138	2.5	187	206	UCGCUUGGUGCAGGUCGGGA	UUCCGAUUUGCACCGAGUGA	Cleavage	(CL5110Contig1)	1	Expressed protein
miR168_1	TC16221	2.5	331	351	UCGCUUGGUGCAGGUCGGGAA	UUCCCGUGCUGCACCAAGUGA	Cleavage	(CL15459Contig1)	1	GTP-binding protein-related
miR168_1	TC07642	3	1589	1609	UCGCUUGGUGCAGGUCGGGAA	UUCCCGUUCUCCACCAAGUGA	Translation	(CL6601Contig1)	1	RNA-binding (RRM/RBD/RNP motifs) family protein
miR169_1	TC23319	0	197	216	AGCCAAGGAUGACUUGCCGG	CCGGCAAGUCAUCCUUGGCU	Cleavage	(Locus_12402)	1	Expressed protein
miR169_1	TC02341	2	2504	2523	AGCCAAGGAUGACUUGCCGG	UCGGCAAGUUAUCCUUGGCA	Cleavage	(CL1537Contig1)	1	Transducin/WD40 repeat-like superfamily protein
miR169_1	TC03544	2	1191	1210	AGCCAAGGAUGACUUGCCGG	UUGGGAAGUCAUCCUUGGCU	Cleavage	(CL2620Contig1)	1	subunit of CCAAT-binding complex
miR169_1	TC20915	2.5	820	839	AGCCAAGGAUGACUUGCCGG	UCGGCAGGUCAUCCUUGGAU	Cleavage	(contig19373)	1	Protein kinase family protein
miR169_1	TC01248	2.5	879	898	AGCCAAGGAUGACUUGCCGG	UCGGCAGGUCAUCCUUGGAU	Cleavage	(CL656Contig1)	1	Putative protein kinase
miR169_1	TC01250	2.5	820	839	AGCCAAGGAUGACUUGCCGG	UCGGCAGGUCAUCCUUGGAU	Cleavage	(CL656Contig3)	1	Putative protein kinase
miR169_1	TC18128	2	975	994	AGCCAAGGAUGACUUGCCGG	CAGGCAAAUCAUCCUUGGCU	Cleavage	(CL17434Contig1)	1	subunit of CCAAT-binding complex
miR169_2	TC23319	0	198	217	CAGCCAAGGAUGACUUGCCG	CGGCAAGUCAUCCUUGGCUG	Cleavage	(Locus_12402)	1	Expressed protein
miR169_2	TC02341	3	2504	2524	CAGCCAAGGAUGACUUGCCGA	UCGGCAAGUUAUCCUUGGCAA	Cleavage	(CL1537Contig1)	1	Transducin/WD40 repeat-like superfamily protein
miR169_2	TC03544	2.5	1191	1211	CAGCCAAGGAUGACUUGCCGA	UUGGGAAGUCAUCCUUGGCUC	Cleavage	(CL2620Contig1)	1	subunit of CCAAT-binding complex
miR169_2	TC20915	3	820	840	CAGCCAAGGAUGACUUGCCGA	UCGGCAGGUCAUCCUUGGAUC	Cleavage	(contig19373)	1	Protein kinase family protein
miR169_2	TC01248	3	879	899	CAGCCAAGGAUGACUUGCCGA	UCGGCAGGUCAUCCUUGGAUC	Cleavage	(CL656Contig1)	1	Putative protein kinase
miR169_2	TC01250	3	820	840	CAGCCAAGGAUGACUUGCCGA	UCGGCAGGUCAUCCUUGGAUC	Cleavage	(CL656Contig3)	1	Putative protein kinase
miR169_2	TC18128	3	976	995	CAGCCAAGGAUGACUUGCCG	AGGCAAAUCAUCCUUGGCUU	Cleavage	(CL17434Contig1)	1	subunit of CCAAT-binding complex
miR169_2	TC23677	3	677	696	CAGCCAAGGAUGACUUGCCG	UGGUGAUUCAUCCUUGGUUG	Cleavage	(Locus_15194)	1	tetratricopeptide repeat (TPR)-containing protein
miR169_2	TC02660	3	1326	1345	CAGCCAAGGAUGACUUGCCG	UGGUGAUUCAUCCUUGGUUG	Cleavage	(CL1827Contig1)	1	tetratricopeptide repeat (TPR)-containing protein
miR169_2	TC11126	3	1139	1158	CAGCCAAGGAUGACUUGCCG	UGACAAGUCAACUUUGGCUG	Translation	(CL10100Contig1)	1	F-box family protein with WD40/YVTN repeat doamin
miR169_3	TC23319	0	197	217	CAGCCAAGGAUGACUUGCCGG	CCGGCAAGUCAUCCUUGGCUG	Cleavage	(Locus_12402)	1	Expressed protein
miR169_3	TC02341	3	2504	2524	CAGCCAAGGAUGACUUGCCGG	UCGGCAAGUUAUCCUUGGCAA	Cleavage	(CL1537Contig1)	1	Transducin/WD40 repeat-like superfamily protein
miR169_3	TC03544	2.5	1191	1211	CAGCCAAGGAUGACUUGCCGG	UUGGGAAGUCAUCCUUGGCUC	Cleavage	(CL2620Contig1)	1	subunit of CCAAT-binding complex
miR169_3	TC20915	3	820	840	CAGCCAAGGAUGACUUGCCGG	UCGGCAGGUCAUCCUUGGAUC	Cleavage	(contig19373)	1	Protein kinase family protein
miR169_3	TC01248	3	879	899	CAGCCAAGGAUGACUUGCCGG	UCGGCAGGUCAUCCUUGGAUC	Cleavage	(CL656Contig1)	1	Putative protein kinase
miR169_3	TC01250	3	820	840	CAGCCAAGGAUGACUUGCCGG	UCGGCAGGUCAUCCUUGGAUC	Cleavage	(CL656Contig3)	1	Putative protein kinase
miR169_3	TC18128	3	975	995	CAGCCAAGGAUGACUUGCCGG	CAGGCAAAUCAUCCUUGGCUU	Cleavage	(CL17434Contig1)	1	subunit of CCAAT-binding complex
miR169_3	TC23677	3	677	696	CAGCCAAGGAUGACUUGCCG	UGGUGAUUCAUCCUUGGUUG	Cleavage	(Locus_15194)	1	tetratricopeptide repeat (TPR)-containing protein
miR169_3	TC02660	3	1326	1345	CAGCCAAGGAUGACUUGCCG	UGGUGAUUCAUCCUUGGUUG	Cleavage	(CL1827Contig1)	1	tetratricopeptide repeat (TPR)-containing protein
miR169_3	TC11126	3	1139	1158	CAGCCAAGGAUGACUUGCCG	UGACAAGUCAACUUUGGCUG	Translation	(CL10100Contig1)	1	F-box family protein with WD40/YVTN repeat doamin
miR169_4	TC23319	0	197	217	CAGCCAAGGAUGACUUGCCGG	CCGGCAAGUCAUCCUUGGCUG	Cleavage	(Locus_12402)	1	Expressed protein
miR169_4	TC02341	3	2504	2524	CAGCCAAGGAUGACUUGCCGG	UCGGCAAGUUAUCCUUGGCAA	Cleavage	(CL1537Contig1)	1	Transducin/WD40 repeat-like superfamily protein
miR169_4	TC03544	2.5	1191	1211	CAGCCAAGGAUGACUUGCCGG	UUGGGAAGUCAUCCUUGGCUC	Cleavage	(CL2620Contig1)	1	subunit of CCAAT-binding complex
miR169_4	TC20915	3	820	840	CAGCCAAGGAUGACUUGCCGG	UCGGCAGGUCAUCCUUGGAUC	Cleavage	(contig19373)	1	Protein kinase family protein
miR169_4	TC01248	3	879	899	CAGCCAAGGAUGACUUGCCGG	UCGGCAGGUCAUCCUUGGAUC	Cleavage	(CL656Contig1)	1	Putative protein kinase
miR169_4	TC01250	3	820	840	CAGCCAAGGAUGACUUGCCGG	UCGGCAGGUCAUCCUUGGAUC	Cleavage	(CL656Contig3)	1	Putative protein kinase
miR169_4	TC18128	3	975	995	CAGCCAAGGAUGACUUGCCGG	CAGGCAAAUCAUCCUUGGCUU	Cleavage	(CL17434Contig1)	1	subunit of CCAAT-binding complex
miR169_4	TC23677	3	677	696	CAGCCAAGGAUGACUUGCCG	UGGUGAUUCAUCCUUGGUUG	Cleavage	(Locus_15194)	1	tetratricopeptide repeat (TPR)-containing protein
miR169_4	TC02660	3	1326	1345	CAGCCAAGGAUGACUUGCCG	UGGUGAUUCAUCCUUGGUUG	Cleavage	(CL1827Contig1)	1	tetratricopeptide repeat (TPR)-containing protein
miR169_4	TC11126	3	1139	1158	CAGCCAAGGAUGACUUGCCG	UGACAAGUCAACUUUGGCUG	Translation	(CL10100Contig1)	1	F-box family protein with WD40/YVTN repeat doamin
miR169_5	TC23319	0	197	217	CAGCCAAGGAUGACUUGCCGG	CCGGCAAGUCAUCCUUGGCUG	Cleavage	(Locus_12402)	1	Expressed protein
miR169_5	TC02341	3	2504	2524	CAGCCAAGGAUGACUUGCCGG	UCGGCAAGUUAUCCUUGGCAA	Cleavage	(CL1537Contig1)	1	Transducin/WD40 repeat-like superfamily protein
miR169_5	TC03544	2.5	1191	1211	CAGCCAAGGAUGACUUGCCGG	UUGGGAAGUCAUCCUUGGCUC	Cleavage	(CL2620Contig1)	1	subunit of CCAAT-binding complex
miR169_5	TC20915	3	820	840	CAGCCAAGGAUGACUUGCCGG	UCGGCAGGUCAUCCUUGGAUC	Cleavage	(contig19373)	1	Protein kinase family protein
miR169_5	TC01248	3	879	899	CAGCCAAGGAUGACUUGCCGG	UCGGCAGGUCAUCCUUGGAUC	Cleavage	(CL656Contig1)	1	Putative protein kinase
miR169_5	TC01250	3	820	840	CAGCCAAGGAUGACUUGCCGG	UCGGCAGGUCAUCCUUGGAUC	Cleavage	(CL656Contig3)	1	Putative protein kinase
miR169_5	TC18128	3	975	995	CAGCCAAGGAUGACUUGCCGG	CAGGCAAAUCAUCCUUGGCUU	Cleavage	(CL17434Contig1)	1	subunit of CCAAT-binding complex
miR169_5	TC23677	3	677	696	CAGCCAAGGAUGACUUGCCG	UGGUGAUUCAUCCUUGGUUG	Cleavage	(Locus_15194)	1	tetratricopeptide repeat (TPR)-containing protein
miR169_5	TC02660	3	1326	1345	CAGCCAAGGAUGACUUGCCG	UGGUGAUUCAUCCUUGGUUG	Cleavage	(CL1827Contig1)	1	tetratricopeptide repeat (TPR)-containing protein
miR169_5	TC11126	3	1139	1158	CAGCCAAGGAUGACUUGCCG	UGACAAGUCAACUUUGGCUG	Translation	(CL10100Contig1)	1	F-box family protein with WD40/YVTN repeat doamin
miR169_6	TC23319	1	197	217	CAGCCAAGGGUGAUUUGCCGG	CCGGCAAGUCAUCCUUGGCUG	Cleavage	(Locus_12402)	1	Expressed protein
miR169_6	TC18128	2.5	975	995	CAGCCAAGGGUGAUUUGCCGG	CAGGCAAAUCAUCCUUGGCUU	Cleavage	(CL17434Contig1)	1	subunit of CCAAT-binding complex
miR169_6	TC05988	2.5	1588	1608	CAGCCAAGGGUGAUUUGCCGG	UUGGUAAAUCACCUUUGGCUA	Cleavage	(CL4960Contig1)	1	Glycosyltransferase family 29 (sialyltransferase) family protein
miR169_6	TC06564	3	993	1012	CAGCCAAGGGUGAUUUGCCG	AGGCAAAUCAUUCUUGGCUC	Cleavage	(CL5533Contig1)	1	nuclear factor Y, subunit A9 (NF-YA9)
miR169_8	TC23319	1	197	217	CAGCCAAGGGUGAUUUGCCGG	CCGGCAAGUCAUCCUUGGCUG	Cleavage	(Locus_12402)	1	Expressed protein
miR169_8	TC18128	2.5	975	995	CAGCCAAGGGUGAUUUGCCGG	CAGGCAAAUCAUCCUUGGCUU	Cleavage	(CL17434Contig1)	1	subunit of CCAAT-binding complex
miR169_8	TC05988	2.5	1588	1608	CAGCCAAGGGUGAUUUGCCGG	UUGGUAAAUCACCUUUGGCUA	Cleavage	(CL4960Contig1)	1	Glycosyltransferase family 29 (sialyltransferase) family protein
miR169_8	TC06564	3	993	1012	CAGCCAAGGGUGAUUUGCCG	AGGCAAAUCAUUCUUGGCUC	Cleavage	(CL5533Contig1)	1	nuclear factor Y, subunit A9 (NF-YA9)
miR169_9	TC23319	1	197	217	GAGCCAAGGAUGACUUGCCGG	CCGGCAAGUCAUCCUUGGCUG	Cleavage	(Locus_12402)	1	Expressed protein
miR169_9	TC03544	1.5	1191	1211	GAGCCAAGGAUGACUUGCCGG	UUGGGAAGUCAUCCUUGGCUC	Cleavage	(CL2620Contig1)	1	subunit of CCAAT-binding complex
miR169_9	TC20915	2	820	840	GAGCCAAGGAUGACUUGCCGG	UCGGCAGGUCAUCCUUGGAUC	Cleavage	(contig19373)	1	Protein kinase family protein
miR169_9	TC01248	2	879	899	GAGCCAAGGAUGACUUGCCGG	UCGGCAGGUCAUCCUUGGAUC	Cleavage	(CL656Contig1)	1	Putative protein kinase
miR169_9	TC01250	2	820	840	GAGCCAAGGAUGACUUGCCGG	UCGGCAGGUCAUCCUUGGAUC	Cleavage	(CL656Contig3)	1	Putative protein kinase
miR169_9	TC02341	3	2504	2524	GAGCCAAGGAUGACUUGCCGG	UCGGCAAGUUAUCCUUGGCAA	Cleavage	(CL1537Contig1)	1	Transducin/WD40 repeat-like superfamily protein
miR169_9	TC18128	2.5	975	995	GAGCCAAGGAUGACUUGCCGG	CAGGCAAAUCAUCCUUGGCUU	Cleavage	(CL17434Contig1)	1	subunit of CCAAT-binding complex
miR169_9	TC06564	2.5	993	1012	GAGCCAAGGAUGACUUGCCG	AGGCAAAUCAUUCUUGGCUC	Cleavage	(CL5533Contig1)	1	nuclear factor Y, subunit A9 (NF-YA9)
miR169_10	TC02784	3	1521	1540	UGAGCCAGGAUGACUUGCCG	AGGAAAGUCAUCAUGGCUCA	Cleavage	(CL1931Contig1)	1	DIE2/ALG10 family
miR169_11	TC23319	1	197	217	CAGCCAAGGAUAACUUGCCGG	CCGGCAAGUCAUCCUUGGCUG	Cleavage	(Locus_12402)	1	Expressed protein
miR169_11	TC02341	2.5	2504	2524	CAGCCAAGGAUAACUUGCCGG	UCGGCAAGUUAUCCUUGGCAA	Cleavage	(CL1537Contig1)	1	Transducin/WD40 repeat-like superfamily protein
miR171_1	TC15816	0.5	1424	1444	UGAUUGAGCCGCGUCAAUAUC	GAUAUUGGCGCGGCUCAAUCA	Cleavage	(CL15049Contig1)	1	HAIRY MERISTEM 3 (HAM3)
miR171_1	TC01767	3	1443	1463	UGAUUGAGCCGCGUCAAUAUC	GAUUUUGACUCGGUUCGAUCA	Cleavage	(CL1063Contig1)	1	cyclin-dependent protein Putative protein kinase
miR171_1	TC07982	3	2460	2479	UGAUUGAGCCGCGUCAAUAU	AUGUUGAAGUAGCUCAAUCA	Translation	(CL6941Contig1)	1	ClpX3, a subunit of the Clp protease complex
miR171_3	TC15816	0.5	1424	1444	UGAUUGAGCCGUGCCAAUAUC	GAUAUUGGCGCGGCUCAAUCA	Cleavage	(CL15049Contig1)	1	HAIRY MERISTEM 3 (HAM3)
miR171_4	TC15816	0.5	1424	1444	UGAUUGAGCCGUGCCAAUAUC	GAUAUUGGCGCGGCUCAAUCA	Cleavage	(CL15049Contig1)	1	HAIRY MERISTEM 3 (HAM3)
miR171_5	TC15816	0.5	1424	1444	UGAUUGAGCCGUGCCAAUAUC	GAUAUUGGCGCGGCUCAAUCA	Cleavage	(CL15049Contig1)	1	HAIRY MERISTEM 3 (HAM3)
miR171_6	TC15816	0.5	1424	1444	UGAUUGAGCCGUGCCAAUAUC	GAUAUUGGCGCGGCUCAAUCA	Cleavage	(CL15049Contig1)	1	HAIRY MERISTEM 3 (HAM3)
miR171_7	TC15816	1	1424	1444	UGAUUGAGUCGUGCCAAUAUC	GAUAUUGGCGCGGCUCAAUCA	Cleavage	(CL15049Contig1)	1	HAIRY MERISTEM 3 (HAM3)
miR171_7	TC10789	3	638	657	UGAUUGAGUCGUGCCAAUAU	AUAAUGGCAUGACUCAAUUC	Cleavage	(CL9763Contig1)	1	Expressed protein
miR171_7	TC09644	3	225	244	UGAUUGAGUCGUGCCAAUAU	AUAUUGGCAGGACAUAAUCA	Translation	(CL8612Contig1)	1	Disease resistance-responsive (dirigent-like protein) family protein
miR171_7	TC15689	3	1190	1209	UGAUUGAGUCGUGCCAAUAU	AGAUUGGCACGACUCAAGCG	Cleavage	(CL14922Contig1)	1	Histidine Putative protein kinase
miR171_7	TC19141	3	86	105	UGAUUGAGUCGUGCCAAUAU	AUAUUUGCACGAAUUAGUCA	Cleavage	(contig02861)	1	Expressed protein
miR171_7	TC03121	3	279	298	UGAUUGAGUCGUGCCAAUAU	AUAUUGGUUCAACUCAAUUA	Translation	(CL2224Contig1)	1	MATE efflux family protein
miR171_8	TC03118	2	1237	1257	AGAUAUUGGUGCGGUUCAAUC	GAUUGAGCCGCGCCAAUAUCC	Cleavage	(CL2221Contig1)	1	HAIRY MERISTEM 3 (HAM3)
miR171_8	TC09868	3	580	599	AGAUAUUGGUGCGGUUCAAU	AUUGAAUCGUACCAGUCUCU	Cleavage	(CL8836Contig1)	1	PSII cytochrome b559
miR171_8	TC05136	3	1181	1200	AGAUAUUGGUGCGGUUCAAU	AUUGGGCUACACCAAUGUCU	Cleavage	(CL4130Contig1)	1	PSII-S (CP22), a ubiquitous pigment-binding protein related to photosystem II
miR171_8	TC11813	3	1234	1253	AGAUAUUGGUGCGGUUCAAU	AUUGAACUGCUCGAGUAUCU	Translation	(CL10791Contig1)	1	Plant invertase/pectin methylesterase inhibitor superfamily
miR171_9	TC01683	2.5	1503	1522	CGAUGUUGGUGAGGUUCAAU	AUUGAACCUUGCCAGCAUCA	Cleavage	(CL996Contig1)	1	ARGONAUTE 5 (AGO5)
miR171_9	TC23656	3	36	55	CGAUGUUGGUGAGGUUCAAU	UUUGAACUUCACCAAUAUCC	Cleavage	(Locus_15034)	1	O-Glycosyl hydrolases family 17 protein
miR171_9	TC09437	3	383	403	CGAUGUUGGUGAGGUUCAAUC	GAUGGAGCCUCAUCAGCAUUG	Cleavage	(CL8402Contig1)	1	Tudor/PWWP/MBT domain-containing protein
miR171_9	TC29953	2.5	20	39	CGAUGUUGGUGAGGUUCAAU	AUUGAUCCUCAUCGGCAUCG	Cleavage	(Locus_42803)	1	ATP binding microtubule motor family protein
miR171_9	TC05155	3	434	453	CGAUGUUGGUGAGGUUCAAU	AUUGAAUCUCAUCAAAAUUG	Cleavage	(CL4147Contig1)	1	TBL (TRICHOME BIREFRINGENCE-LIKE) gene family protein
miR171_9	TC12347	2.5	2173	2192	CGAUGUUGGUGAGGUUCAAU	AUUGAUCUUUACCAACAUUG	Cleavage	(CL11326Contig1)	1	ubiquitin-specific protease
miR171_9	TC15596	3	67	86	CGAUGUUGGUGAGGUUCAAU	AUUGAAUCUUAACAACAUCU	Translation	(CL14828Contig1)	1	Peroxidase superfamily protein
miR171_10	TC15816	1	1422	1441	UUGAGCCGCGCCAAUAUCAC	GGGAUAUUGGCGCGGCUCAA	Cleavage	(CL15049Contig1)	1	HAIRY MERISTEM 3 (HAM3)
miR171_10	TC03156	2	1073	1092	UUGAGCCGCGCCAAUAUCAC	GUGAUAUUGGCUUGGUUCAA	Translation	(CL2255Contig1)	1	appr-1-p processing enzyme family protein
miR171_10	TC06420	2.5	287	306	UUGAGCCGCGCCAAUAUCAC	GUGGUGGUGGUGCGGCUCAA	Cleavage	(CL5390Contig1)	1	Equine herpesvirus glycoprotein gp2
miR171_10	TC01393	3	1079	1098	UUGAGCCGCGCCAAUAUCAC	GUUAUGUUGGUGAGGCUCAA	Cleavage	(CL764Contig1)	1	Tetratricopeptide repeat (TPR)-like superfamily protein
miR171_11	TC15816	1	1421	1441	UUGAGCCGCGCCAAUAUCACU	AGGGAUAUUGGCGCGGCUCAA	Cleavage	(CL15049Contig1)	1	HAIRY MERISTEM 3 (HAM3)
miR171_11	TC03156	2	1072	1092	UUGAGCCGCGCCAAUAUCACU	AGUGAUAUUGGCUUGGUUCAA	Translation	(CL2255Contig1)	1	appr-1-p processing enzyme family protein
miR171_11	TC06420	2.5	286	306	UUGAGCCGCGCCAAUAUCACU	GGUGGUGGUGGUGCGGCUCAA	Cleavage	(CL5390Contig1)	1	Equine herpesvirus glycoprotein gp2
miR171_11	TC01393	3	1078	1098	UUGAGCCGCGCCAAUAUCACU	GGUUAUGUUGGUGAGGCUCAA	Cleavage	(CL764Contig1)	1	Tetratricopeptide repeat (TPR)-like superfamily protein
miR171_12	TC15816	1.5	1422	1441	UUGAGCCGUGCCAAUAUCAC	GGGAUAUUGGCGCGGCUCAA	Cleavage	(CL15049Contig1)	1	HAIRY MERISTEM 3 (HAM3)
miR171_12	TC03156	2	1073	1092	UUGAGCCGUGCCAAUAUCAC	GUGAUAUUGGCUUGGUUCAA	Translation	(CL2255Contig1)	1	appr-1-p processing enzyme family protein
miR171_12	TC06420	3	287	306	UUGAGCCGUGCCAAUAUCAC	GUGGUGGUGGUGCGGCUCAA	Cleavage	(CL5390Contig1)	1	Equine herpesvirus glycoprotein gp2
miR171_12	TC20938	3	952	971	UUGAGCCGUGCCAAUAUCAC	GUGAUAUUGUCAUGGCGCAA	Translation	(contig19523)	1	subunit of mitochondrial NAD(P)H dehydrogenase
miR171_12	TC20982	3	952	971	UUGAGCCGUGCCAAUAUCAC	GUGAUAUUGUCAUGGCGCAA	Translation	(contig19918)	1	subunit of mitochondrial NAD(P)H dehydrogenase
miR171_12	TC00121	3	2958	2977	UUGAGCCGUGCCAAUAUCAC	GUGAUGUUGACACGGCCCAA	Translation	(CL17Contig2)	1	Squamosa Binding Protein family, transcriptional regulator
miR171_12	TC19028	3	2643	2662	UUGAGCCGUGCCAAUAUCAC	GUGAUAUUGUCAUGGCGCAA	Translation	(contig00942)	1	cytochrome c biogenesis orf452
miR171_12	TC00391	3	2643	2662	UUGAGCCGUGCCAAUAUCAC	GUGAUAUUGUCAUGGCGCAA	Translation	(CL114Contig2)	1	cytochrome c biogenesis orf452
miR171_13	TC15816	1.5	1422	1441	UUGAGCCGUGCCAAUAUCAC	GGGAUAUUGGCGCGGCUCAA	Cleavage	(CL15049Contig1)	1	HAIRY MERISTEM 3 (HAM3)
miR171_13	TC03156	2	1073	1092	UUGAGCCGUGCCAAUAUCAC	GUGAUAUUGGCUUGGUUCAA	Translation	(CL2255Contig1)	1	appr-1-p processing enzyme family protein
miR171_13	TC06420	3	287	306	UUGAGCCGUGCCAAUAUCAC	GUGGUGGUGGUGCGGCUCAA	Cleavage	(CL5390Contig1)	1	Equine herpesvirus glycoprotein gp2
miR171_13	TC20938	3	952	971	UUGAGCCGUGCCAAUAUCAC	GUGAUAUUGUCAUGGCGCAA	Translation	(contig19523)	1	subunit of mitochondrial NAD(P)H dehydrogenase
miR171_13	TC20982	3	952	971	UUGAGCCGUGCCAAUAUCAC	GUGAUAUUGUCAUGGCGCAA	Translation	(contig19918)	1	subunit of mitochondrial NAD(P)H dehydrogenase
miR171_13	TC00121	3	2958	2977	UUGAGCCGUGCCAAUAUCAC	GUGAUGUUGACACGGCCCAA	Translation	(CL17Contig2)	1	Squamosa Binding Protein family, transcriptional regulator
miR171_13	TC19028	3	2643	2662	UUGAGCCGUGCCAAUAUCAC	GUGAUAUUGUCAUGGCGCAA	Translation	(contig00942)	1	cytochrome c biogenesis orf452
miR171_13	TC00391	3	2643	2662	UUGAGCCGUGCCAAUAUCAC	GUGAUAUUGUCAUGGCGCAA	Translation	(CL114Contig2)	1	cytochrome c biogenesis orf452
miR172_1	TC09178	1	981	1001	AGAAUCCUGAUGAUGCUGCAG	CUGCAGCAUCAUCAGGAUUCC	Cleavage	(CL8140Contig1)	1	floral homeotic gene, an AP2/EREBP protein
miR172_1	TC07867	1	1868	1888	AGAAUCCUGAUGAUGCUGCAG	CUGCAGCAUCAUCAGGAUUCC	Cleavage	(CL6826Contig1)	1	floral homeotic gene, an AP2/EREBP protein
miR172_1	TC07038	3	927	947	AGAAUCCUGAUGAUGCUGCAG	CUGCAGCAUUGUUAGGAUUUC	Cleavage	(CL6004Contig1)	1	Utp14 protein
miR172_1	TC16287	3	530	549	AGAAUCCUGAUGAUGCUGCA	GCCAGUAUUAUCAGGAUUCU	Cleavage	(CL15527Contig1)	1	Serine carboxypeptidase S28 family protein
miR172_1	TC09424	2.5	3201	3220	AGAAUCCUGAUGAUGCUGCA	UGUAGCAACAUCAGGAUUCC	Cleavage	(CL8389Contig1)	1	transducin family protein / WD-40 repeat family protein
miR172_1	TC01902	3	1776	1796	AGAAUCCUGAUGAUGCUGCAG	UUGUAGCACCAUCAGAAUUCU	Cleavage	(CL1174Contig2)	1	MORPHEUS MOLECULE (MOM
miR172_1	TC11498	3	695	715	AGAAUCCUGAUGAUGCUGCAG	UUGGAGCACUAUUAGGAUUCU	Cleavage	(CL10474Contig1)	1	MORPHEUS MOLECULE (MOM
miR172_1	TC16754	3	1481	1501	AGAAUCCUGAUGAUGCUGCAG	CUGCAACAUACUCAGGAUUCU	Translation	(CL15996Contig1)	1	Pentatricopeptide repeat (PPR) superfamily protein
miR172_2	TC09178	1.5	982	1001	AGAAUCUUGAUGAUGCUGCA	UGCAGCAUCAUCAGGAUUCC	Cleavage	(CL8140Contig1)	1	floral homeotic gene, an AP2/EREBP protein
miR172_2	TC07867	1.5	1869	1888	AGAAUCUUGAUGAUGCUGCA	UGCAGCAUCAUCAGGAUUCC	Cleavage	(CL6826Contig1)	1	floral homeotic gene, an AP2/EREBP protein
miR172_2	TC08039	3	3026	3045	AGAAUCUUGAUGAUGCUGCA	GGUAGCAGCAUUAAGAUUCU	Cleavage	(CL6997Contig1)	1	Putative protein kinase like protein, similar to yeast BDF1 and human RING3 protein
miR172_2	TC09424	3	3201	3220	AGAAUCUUGAUGAUGCUGCA	UGUAGCAACAUCAGGAUUCC	Cleavage	(CL8389Contig1)	1	transducin family protein / WD-40 repeat family protein
miR172_2	TC16673	3	909	928	AGAAUCUUGAUGAUGCUGCA	UGUUGCAUCAACAAGAUUUU	Translation	(CL15915Contig1)	1	SKU5 similar 17 (sks17)
miR172_2	TC05430	3	1253	1272	AGAAUCUUGAUGAUGCUGCA	UGCAGCAGCAUUUAGAUUUU	Cleavage	(CL4415Contig1)	1	Nucleotide-diphospho-sugar transferases superfamily protein
miR172_2	TC00129	3	2147	2166	AGAAUCUUGAUGAUGCUGCA	UACAGCAUCACCAAGGUUUU	Translation	(CL20Contig1)	1	novel nuclear targeted protein
miR172_3	TC09178	1.5	981	1001	AGAAUCUUGAUGAUGCUGCAG	CUGCAGCAUCAUCAGGAUUCC	Cleavage	(CL8140Contig1)	1	floral homeotic gene, an AP2/EREBP protein
miR172_3	TC07867	1.5	1868	1888	AGAAUCUUGAUGAUGCUGCAG	CUGCAGCAUCAUCAGGAUUCC	Cleavage	(CL6826Contig1)	1	floral homeotic gene, an AP2/EREBP protein
miR172_3	TC08039	3	3026	3045	AGAAUCUUGAUGAUGCUGCA	GGUAGCAGCAUUAAGAUUCU	Cleavage	(CL6997Contig1)	1	Putative protein kinase like protein, similar to yeast BDF1 and human RING3 protein
miR172_3	TC09424	3	3201	3220	AGAAUCUUGAUGAUGCUGCA	UGUAGCAACAUCAGGAUUCC	Cleavage	(CL8389Contig1)	1	transducin family protein / WD-40 repeat family protein
miR172_3	TC16673	3	908	928	AGAAUCUUGAUGAUGCUGCAG	UUGUUGCAUCAACAAGAUUUU	Translation	(CL15915Contig1)	1	SKU5 similar 17 (sks17)
miR172_3	TC05430	3	1252	1272	AGAAUCUUGAUGAUGCUGCAG	UUGCAGCAGCAUUUAGAUUUU	Cleavage	(CL4415Contig1)	1	Nucleotide-diphospho-sugar transferases superfamily protein
miR172_4	TC09178	1.5	982	1001	AGAAUCUUGAUGAUGCUGCA	UGCAGCAUCAUCAGGAUUCC	Cleavage	(CL8140Contig1)	1	floral homeotic gene, an AP2/EREBP protein
miR172_4	TC07867	1.5	1869	1888	AGAAUCUUGAUGAUGCUGCA	UGCAGCAUCAUCAGGAUUCC	Cleavage	(CL6826Contig1)	1	floral homeotic gene, an AP2/EREBP protein
miR172_4	TC09424	3	3200	3220	AGAAUCUUGAUGAUGCUGCAU	GUGUAGCAACAUCAGGAUUCC	Cleavage	(CL8389Contig1)	1	transducin family protein / WD-40 repeat family protein
miR172_4	TC08039	3	3026	3045	AGAAUCUUGAUGAUGCUGCA	GGUAGCAGCAUUAAGAUUCU	Cleavage	(CL6997Contig1)	1	Putative protein kinase like protein, similar to yeast BDF1 and human RING3 protein
miR172_4	TC00129	3	2146	2166	AGAAUCUUGAUGAUGCUGCAU	GUACAGCAUCACCAAGGUUUU	Translation	(CL20Contig1)	1	novel nuclear targeted protein
miR172_6	TC09178	1.5	982	1001	AGAAUCUUGAUGAUGCUGCA	UGCAGCAUCAUCAGGAUUCC	Cleavage	(CL8140Contig1)	1	floral homeotic gene, an AP2/EREBP protein
miR172_6	TC07867	1.5	1869	1888	AGAAUCUUGAUGAUGCUGCA	UGCAGCAUCAUCAGGAUUCC	Cleavage	(CL6826Contig1)	1	floral homeotic gene, an AP2/EREBP protein
miR172_6	TC09424	3	3200	3220	AGAAUCUUGAUGAUGCUGCAU	GUGUAGCAACAUCAGGAUUCC	Cleavage	(CL8389Contig1)	1	transducin family protein / WD-40 repeat family protein
miR172_6	TC08039	3	3026	3045	AGAAUCUUGAUGAUGCUGCA	GGUAGCAGCAUUAAGAUUCU	Cleavage	(CL6997Contig1)	1	Putative protein kinase like protein, similar to yeast BDF1 and human RING3 protein
miR172_6	TC00129	3	2146	2166	AGAAUCUUGAUGAUGCUGCAU	GUACAGCAUCACCAAGGUUUU	Translation	(CL20Contig1)	1	novel nuclear targeted protein
miR172_8	TC05762	2.5	1254	1274	GCAGCAGCAUCAAGAUUCACA	UGUGAAUCUUUAUGUUGCUGG	Translation	(CL4738Contig1)	1	Expressed protein
miR172_8	TC09629	2	288	308	GCAGCAGCAUCAAGAUUCACA	UGUGAACCUUGAUCCUGCUGC	Cleavage	(CL8597Contig1)	1	P-loop containing nucleoside triphosphate hydrolases superfamily protein
miR172_8	TC12676	2	428	448	GCAGCAGCAUCAAGAUUCACA	UGUGAACCUUGAUCCUGCUGC	Cleavage	(CL11658Contig1)	1	P-loop containing nucleoside triphosphate hydrolases superfamily protein
miR172_8	TC30892	2.5	72	92	GCAGCAGCAUCAAGAUUCACA	UGUGAAUGUUGUUGUUGCUGC	Translation	(Locus_45434)	1	pectin methylesterase 44 (PME44)
miR172_8	TC26921	3	52	72	GCAGCAGCAUCAAGAUUCACA	UGUGAAUGUUGCUGCUGCUGG	Translation	(Locus_32340)	1	Zf-LITAF-like
miR172_8	TC16625	2	1377	1396	GCAGCAGCAUCAAGAUUCAC	GUAAACCUUGAUGCUGCUGC	Cleavage	(CL15867Contig1)	1	SMU1, a protein involved in RNA splicing.
miR172_8	TC07107	3	536	556	GCAGCAGCAUCAAGAUUCACA	UGUUGAUGUUGAUGCUGCUGU	Cleavage	(CL6073Contig1)	1	VQ motif-containing protein
miR172_8	TC18430	3	811	831	GCAGCAGCAUCAAGAUUCACA	UGUGACUCUUGGUCCUGCUGU	Cleavage	(CL17740Contig1)	1	Ribosomal protein S11 family protein
miR172_8	TC10166	3	227	247	GCAGCAGCAUCAAGAUUCACA	UGUUGAUGUUGAUGUUGCUGC	Cleavage	(CL9137Contig1)	1	WRKY transcription factor 2
miR172_8	TC17865	2.5	595	614	GCAGCAGCAUCAAGAUUCAC	GAGAAAUUUGAUGCUGCUGC	Cleavage	(CL17164Contig1)	1	Ribosomal protein L12/ ATP-dependent Clp protease adaptor protein ClpS family protein
miR172_8	TC13175	3	564	583	GCAGCAGCAUCAAGAUUCAC	GUGUAUCUUGGUGCUGCUCC	Cleavage	(CL12251Contig1)	1	Chitinase A (class III)
miR172_8	TC15905	2.5	2195	2214	GCAGCAGCAUCAAGAUUCAC	GUGAAUCUAGAUCCUGUUGC	Cleavage	(CL15138Contig1)	1	ATMAP4K ALPHA1
miR172_8	TC04481	3	1448	1467	GCAGCAGCAUCAAGAUUCAC	GUUGAUUUUGAUGUUGCUGU	Cleavage	(CL3499Contig1)	1	tMurE, a homolog of the bacterial MurE
miR172_8	TC19896	3	405	425	GCAGCAGCAUCAAGAUUCACA	UUUGAAUGGUGAUGCUGCUGC	Cleavage	(contig11992)	1	Ubiquitin conjugating enzyme family
miR172_8	TC08646	3	2017	2037	GCAGCAGCAUCAAGAUUCACA	UUUGAAUGGUGAUGCUGCUGC	Cleavage	(CL7602Contig1)	1	methionine adenosyltransferase 3 (MAT3)
miR172_9	TC01381	2	3075	3095	GGAGCAUCAUCAAGAUUCACA	UGAGGAUCUUGGUGAUGCUCC	Cleavage	(CL757Contig1)	1	cysteine-rich receptor-like protein; Putative protein kinase.
miR172_9	TC13175	3	564	583	GGAGCAUCAUCAAGAUUCAC	GUGUAUCUUGGUGCUGCUCC	Cleavage	(CL12251Contig1)	1	Chitinase A (class III)
miR172_10	TC09178	0.5	981	1000	GAAUCUUGAUGAUGCUGCAG	CUGCAGCAUCAUCAGGAUUC	Cleavage	(CL8140Contig1)	1	floral homeotic gene, an AP2/EREBP protein
miR172_10	TC07867	0.5	1868	1887	GAAUCUUGAUGAUGCUGCAG	CUGCAGCAUCAUCAGGAUUC	Cleavage	(CL6826Contig1)	1	floral homeotic gene, an AP2/EREBP protein
miR172_10	TC07038	2.5	927	946	GAAUCUUGAUGAUGCUGCAG	CUGCAGCAUUGUUAGGAUUU	Cleavage	(CL6004Contig1)	1	Utp14 protein
miR172_10	TC01779	2.5	4211	4230	GAAUCUUGAUGAUGCUGCAG	CUGCAGCACUGUCAAGAUUU	Cleavage	(CL1072Contig1)	1	similar to ferredoxin dependent glutamate synthase (Fd-GOGAT)
miR172_10	TC09424	3	3200	3219	GAAUCUUGAUGAUGCUGCAG	GUGUAGCAACAUCAGGAUUC	Cleavage	(CL8389Contig1)	1	transducin family protein / WD-40 repeat family protein
miR172_10	TC27464	3	115	134	GAAUCUUGAUGAUGCUGCAG	CUCCAUUAUCAUCAAGAUUU	Cleavage	(Locus_34382)	1	Expressed protein
miR172_10	TC03964	3	716	735	GAAUCUUGAUGAUGCUGCAG	CUUUGGCUUCAUCAAGAUUC	Cleavage	(CL3012Contig1)	1	tetratricopeptide repeat (TPR)-like superfamily protein
miR319_1	TC03577	3	2786	2805	UUGGACUGAAGGGAGCUCCC	GGGAGCGUUUUUCAGUUCAA	Cleavage	(CL2652Contig1)	1	dentin sialophosphoprotein-related
miR319_4	TC08278	2	1351	1370	UUGGACUGAAGGGGCCUCUU	AGGGGGACCCUUCAGUCCAA	Cleavage	(CL7234Contig1)	1	TEOSINTE BRANCHED 1, cycloidea and PCF transcription factor 2 (TCP2)
miR319_4	TC09008	2	1974	1993	UUGGACUGAAGGGGCCUCUU	AGGGGGACCCUUCAGUCCAA	Cleavage	(CL7969Contig1)	1	TEOSINTE BRANCHED 1, cycloidea and PCF transcription factor 2 (TCP2)
miR319_4	TC03836	2.5	1104	1123	UUGGACUGAAGGGGCCUCUU	AGGGGACCCCUUCAGUCCAG	Cleavage	(CL2892Contig1)	1	TCP family transcription factor
miR319_4	TC05681	2.5	1281	1300	UUGGACUGAAGGGGCCUCUU	AGGGGGACCCUUCAGUCCAG	Cleavage	(CL4660Contig1)	1	TCP family transcription factor
miR319_5	TC02282	3	1451	1471	UGGACUGAAGGGGAGCUCCUU	GAGAAGCUCCUCGUCGGUCCA	Translation	(CL1489Contig1)	1	Duplicated homeodomain-like superfamily protein
miR319_5	TC09739	3	1128	1148	UGGACUGAAGGGGAGCUCCUU	GAUGAGCUUCCAUUUAGUCCA	Translation	(CL8707Contig1)	1	Zinc finger C-x8-C-x5-C-x3-H type family protein
miR319_6	TC03909	3	244	263	GAGCUUCCUUCAGUCCACUC	GAGAGGAUUGAAGGAGGUUU	Cleavage	(CL2961Contig2)	1	Putative xylogalacturonan xylosyltransferase
miR319_7	TC10235	3	643	662	UGGACUGAAGGGAGCUCCUU	UAGGAGCACCCUUUAGUUCA	Cleavage	(CL9208Contig1)	1	Expressed protein
miR319_7	TC29188	3	136	155	UGGACUGAAGGGAGCUCCUU	AAGGAAAUCCCUUUGGUCCA	Cleavage	(Locus_40393)	1	Protein of unknown function (DUF668)
miR319_7	TC03836	3	1103	1122	UGGACUGAAGGGAGCUCCUU	GAGGGGACCCCUUCAGUCCA	Cleavage	(CL2892Contig1)	1	TCP family transcription factor
miR390_1	TC12049	3	4020	4040	AAGCUCAGGAGGGAUAGCGCC	GGUGUUGUUCUUCUUGAGCUU	Cleavage	(CL11027Contig1)	1	Putative protein kinase
miR390_1	TC05305	3	66	86	AAGCUCAGGAGGGAUAGCGCC	GUUGCUGUUCCUCUUGAGCUU	Cleavage	(CL4292Contig1)	1	CZF1
miR390_1	TC19589	3	350	369	AAGCUCAGGAGG-GAUAGCG	CGCUAUCAUCUCUUGAGCUU	Cleavage	(contig08720)	1	Expressed protein
miR393_1	TC10045	2	1732	1751	UCCAAAGGGAUCGCAUUGAU	GACAAUGCGAUCCCUUUGGA	Cleavage	(CL9015Contig1)	1	auxin receptor
miR393_1	TC05297	3	717	736	UCCAAAGGGAUCGCAUUGAU	UUCAAUGAAAUCCCUUUGGA	Cleavage	(CL4284Contig1)	1	Nucleotide-sugar transporter family protein
miR393_1	TC31798	3	93	112	UCCAAAGGGAUCGCAUUGAU	AUAAAUACAAUCCCUUUGGA	Cleavage	(Locus_47748)	1	Expressed protein
miR393_2	TC10045	2	1732	1751	UCCAAAGGGAUCGCAUUGAU	GACAAUGCGAUCCCUUUGGA	Cleavage	(CL9015Contig1)	1	auxin receptor
miR393_2	TC05297	3	717	736	UCCAAAGGGAUCGCAUUGAU	UUCAAUGAAAUCCCUUUGGA	Cleavage	(CL4284Contig1)	1	Nucleotide-sugar transporter family protein
miR393_2	TC31798	3	93	112	UCCAAAGGGAUCGCAUUGAU	AUAAAUACAAUCCCUUUGGA	Cleavage	(Locus_47748)	1	Expressed protein
miR393_3	TC03868	3	769	788	AUCAUGCUAUCCCUUUGGAU	CCACAAAGGGAUAGCAUGAU	Cleavage	(CL2924Contig1)	1	Tetratricopeptide repeat (TPR)-like superfamily protein
miR393_3	TC11044	3	446	465	AUCAUGCUAUCCCUUUGGAU	AUCCAAAGGGAUCGCAUUGU	Cleavage	(CL10018Contig1)	1	auxin signaling F-box 2 (AFB2)
miR393_3	TC00346	3	1751	1770	AUCAUGCUAUCCCUUUGGAU	UUCCAAAUGCAUAGCAUGAU	Translation	(CL97Contig1)	1	Met-10+ like family protein / kelch repeat-containing protein
miR394_1	TC15137	3	804	823	UUGGCAUUCUGUCCACCUCC	AGAGGUGAACAGAAUGCUGA	Cleavage	(CL14369Contig1)	1	pfkB-like carbohydrate Putative protein kinase
miR394_1	TC01941	3	538	557	UUGGCAUUCUGUCCACCUCC	GGAGCUGGACAAAAUGUCAG	Translation	(CL1205Contig1)	1	calmodulin-binding protein
miR394_3	TC15137	3	804	823	UUGGCAUUCUGUCCACCUCC	AGAGGUGAACAGAAUGCUGA	Cleavage	(CL14369Contig1)	1	pfkB-like carbohydrate Putative protein kinase
miR394_3	TC01941	3	538	557	UUGGCAUUCUGUCCACCUCC	GGAGCUGGACAAAAUGUCAG	Translation	(CL1205Contig1)	1	calmodulin-binding protein
miR396_1	TC15175	2	494	513	UUCCACAGCUUUCUUGAACU	AGAUCAAGGAAGUUGUGGAA	Cleavage	(CL14407Contig1)	1	cysteine proteinase precursor-like protein/ dehydration stress-responsive gene (RD21)
miR396_1	TC20446	3	213	232	UUCCACAGCUUUCUUGAACU	GGUUUGAGAAAGUUGUGGAU	Cleavage	(contig16551)	1	Linalool synthase
miR396_1	TC01344	3	195	214	UUCCACAGCUUUCUUGAACU	UGUUCAAGAAGGCGGUGGAA	Cleavage	(CL724Contig2)	1	eukaryotic translation initiation factor SUI1 family protein
miR396_1	TC03265	2.5	1812	1831	UUCCACAGCUUUCUUGAACU	AGAUUGAGAAGGCUGUGGAA	Cleavage	(CL2356Contig1)	1	heat shock protein 70 (HSP70)
miR396_1	TC16711	3	535	555	UUCCACAGCUUUCUUGAACUG	CAGUUGUAGAAGGCUGUGGAG	Cleavage	(CL15953Contig1)	1	3-phosphoshikimate 1-carboxyvinyltransferase / 5-enolpyruvylshikimate-3-phosphate / EPSP synthase
miR396_1	TC02681	3	1432	1452	UUCCACAGCUUUCUUGAACUG	CAGGUCAAGAGUGCUGUGGGA	Translation	(CL1846Contig1)	1	Expressed protein
miR396_1	TC05172	3	4507	4527	UUCCACAGCUUUCUUGAACUG	CAGUUGAAUAAAGUUGUGGAG	Cleavage	(CL4163Contig1)	1	Tetratricopeptide repeat (TPR)-like superfamily protein
miR396_1	TC28835	2	76	97	UUCCACA-GCUUUCUUGAACUG	CCGUUCAAGAAAGCCUGUGGAA	Cleavage	(Locus_39197)	1	Growth regulating factor, transcription activator
miR396_1	TC33391	2	92	113	UUCCACA-GCUUUCUUGAACUG	CCGUUCAAGAAAGCCUGUGGAA	Cleavage	(Locus_51541)	1	Growth regulating factor, transcription activator
miR396_1	TC28050	2.5	91	112	UUCCAC-AGCUUUCUUGAACUG	CCGUUCAAGAAAGCUCGUGGAA	Cleavage	(Locus_36603)	1	Growth regulating factor, transcription activator
miR396_1	TC09301	2	121	142	UUCCACA-GCUUUCUUGAACUG	CCGUUCAAGAAAGCCUGUGGAA	Cleavage	(CL8263Contig1)	1	Growth regulating factor, transcription activator
miR396_1	TC12436	2	213	234	UUCCACA-GCUUUCUUGAACUG	CCGUUCAAGAAAGCCUGUGGAA	Cleavage	(CL11416Contig1)	1	Growth regulating factor, transcription activator
miR396_1	TC16331	3	1276	1295	UUCCACAGCUUUCUUGAACU	UGUUAAAGAAGGUUGUGGAA	Cleavage	(CL15571Contig1)	1	Expressed protein
miR396_1	TC01548	3	355	374	UUCCACAGCUUUCUUGAACU	CGGUUAAGGAAGCUGUGGAA	Cleavage	(CL890Contig1)	1	ATPase E1-E2 type family protein
miR396_1	TC06993	2.5	347	366	UUCCACAGCUUUCUUGAACU	AGUUCAAGGAUGGUGUGGAA	Translation	(CL5959Contig1)	1	Stress responsive A/B Barrel Domain
miR396_2	TC15175	2	493	513	UUCCACAGCUUUCUUGAACUU	AAGAUCAAGGAAGUUGUGGAA	Cleavage	(CL14407Contig1)	1	cysteine proteinase precursor-like protein/ dehydration stress-responsive gene (RD21)
miR396_2	TC20446	3	212	232	UUCCACAGCUUUCUUGAACUU	AGGUUUGAGAAAGUUGUGGAU	Cleavage	(contig16551)	1	Linalool synthase
miR396_2	TC03265	2.5	1811	1831	UUCCACAGCUUUCUUGAACUU	AAGAUUGAGAAGGCUGUGGAA	Cleavage	(CL2356Contig1)	1	heat shock protein 70 (HSP70)
miR396_2	TC06993	2.5	346	366	UUCCACAGCUUUCUUGAACUU	AAGUUCAAGGAUGGUGUGGAA	Translation	(CL5959Contig1)	1	Stress responsive A/B Barrel Domain
miR396_2	TC01344	3	194	214	UUCCACAGCUUUCUUGAACUU	AUGUUCAAGAAGGCGGUGGAA	Cleavage	(CL724Contig2)	1	eukaryotic translation initiation factor SUI1 family protein
miR396_2	TC16331	3	1275	1295	UUCCACAGCUUUCUUGAACUU	AUGUUAAAGAAGGUUGUGGAA	Cleavage	(CL15571Contig1)	1	Expressed protein
miR396_2	TC01548	3	354	374	UUCCACAGCUUUCUUGAACUU	ACGGUUAAGGAAGCUGUGGAA	Cleavage	(CL890Contig1)	1	ATPase E1-E2 type family protein
miR396_2	TC28835	2	78	97	UUCCACA-GCUUUCUUGAAC	GUUCAAGAAAGCCUGUGGAA	Cleavage	(Locus_39197)	1	Growth regulating factor, transcription activator
miR396_2	TC33391	2	94	113	UUCCACA-GCUUUCUUGAAC	GUUCAAGAAAGCCUGUGGAA	Cleavage	(Locus_51541)	1	Growth regulating factor, transcription activator
miR396_2	TC28050	2.5	93	112	UUCCAC-AGCUUUCUUGAAC	GUUCAAGAAAGCUCGUGGAA	Cleavage	(Locus_36603)	1	Growth regulating factor, transcription activator
miR396_2	TC09301	2	123	142	UUCCACA-GCUUUCUUGAAC	GUUCAAGAAAGCCUGUGGAA	Cleavage	(CL8263Contig1)	1	Growth regulating factor, transcription activator
miR396_2	TC12436	2	215	234	UUCCACA-GCUUUCUUGAAC	GUUCAAGAAAGCCUGUGGAA	Cleavage	(CL11416Contig1)	1	Growth regulating factor, transcription activator
miR396_3	TC18749	1.5	102	121	CUCAAGAAAGCUGUGGGAGA	UCUCCAAUAGCUUUCUUGAG	Cleavage	(CL18065Contig1)	1	RNA-directed DNA polymerase (Reverse transcriptase)
miR396_3	TC21342	3	201	220	CUCAAGAAAGCUGUGGGAGA	UCUUCCACAGCUUUCUUCAC	Cleavage	(contig22299)	1	NAD(P)-binding Rossmann-fold superfamily protein
miR396_3	TC02165	3	651	670	CUCAAGAAAGCUGUGGGAGA	UUGCUUACAGCUUUUUUGAG	Cleavage	(CL1393Contig1)	1	cytoplasmic ribosomal protein
miR396_3	TC16760	3	225	244	CUCAAGAAAGCUGUGGGAGA	UCUUCGACUGUUUUCUUGAG	Cleavage	(CL16003Contig1)	1	protein similar to yeast FIS proteins
miR396_3	TC09727	3	153	172	CUCAAGAAAGCUGUGGGAGA	UUCCCCACGGGUUUCUUGAG	Translation	(CL8695Contig1)	1	Expressed protein
miR396_3	TC02085	3	851	870	CUCAAGAAAGCUGUGGGAGA	UCUUCCAGUGUUUUCUUGAG	Cleavage	(CL1325Contig1)	1	GCP4 (gamma-Tubulin Complex Protein 4)
miR396_4	TC18749	2	102	122	GCUCAAGAAAGCUGUGGGAGA	UCUCCAAUAGCUUUCUUGAGU	Cleavage	(CL18065Contig1)	1	RNA-directed DNA polymerase (Reverse transcriptase)
miR396_4	TC02756	2.5	1017	1036	GCUCAAGAAAGCUGUGGGAG	CUUCUAUAGAUUUCUUGAGC	Translation	(CL1906Contig1)	1	glutaredoxin-related
miR396_4	TC09727	3	153	173	GCUCAAGAAAGCUGUGGGAGA	UUCCCCACGGGUUUCUUGAGC	Translation	(CL8695Contig1)	1	Expressed protein
miR396_4	TC18026	3	630	649	GCUCAAGAAAGCUGUGGGAG	CUCUUACCUCUUUCUUGAGC	Cleavage	(CL17331Contig1)	1	Adenine nucleotide alpha hydrolases-like superfamily protein
miR396_4	TC11432	3	6	25	GCUCAAGAAAGCUGUGGGAG	CUCACACAGCUUCCUUGGGU	Cleavage	(CL10408Contig1)	1	molecular_function unknown
miR396_5	TC15175	2.5	494	513	UUCCACAGUUUUCUUGAACU	AGAUCAAGGAAGUUGUGGAA	Cleavage	(CL14407Contig1)	1	cysteine proteinase precursor-like protein/ dehydration stress-responsive gene (RD21)
miR396_5	TC12107	3	222	242	UUCCACAGUUUUCUUGAACUG	UAGUUGAAGAAAACUGUUGAG	Cleavage	(CL11086Contig1)	1	dimethyladenosine transferase
miR396_5	TC03265	3	1812	1831	UUCCACAGUUUUCUUGAACU	AGAUUGAGAAGGCUGUGGAA	Cleavage	(CL2356Contig1)	1	heat shock protein 70 (HSP70)
miR396_5	TC15776	2.5	929	948	UUCCACAGUUUUCUUGAACU	AGUUCAAGUCAAUUGUGGAA	Translation	(CL15009Contig1)	1	multifunctional protein
miR396_5	TC08039	2.5	2637	2656	UUCCACAGUUUUCUUGAACU	AGAUGGAGAAAACUGUGGAA	Cleavage	(CL6997Contig1)	1	Putative protein kinase like protein, similar to yeast BDF1 and human RING3 protein
miR396_5	TC28835	2.5	76	97	UUCCACA-GUUUUCUUGAACUG	CCGUUCAAGAAAGCCUGUGGAA	Cleavage	(Locus_39197)	1	Growth regulating factor, transcription activator
miR396_5	TC33391	2.5	92	113	UUCCACA-GUUUUCUUGAACUG	CCGUUCAAGAAAGCCUGUGGAA	Cleavage	(Locus_51541)	1	Growth regulating factor, transcription activator
miR396_5	TC28050	3	91	112	UUCCAC-AGUUUUCUUGAACUG	CCGUUCAAGAAAGCUCGUGGAA	Cleavage	(Locus_36603)	1	Growth regulating factor, transcription activator
miR396_5	TC09301	2.5	121	142	UUCCACA-GUUUUCUUGAACUG	CCGUUCAAGAAAGCCUGUGGAA	Cleavage	(CL8263Contig1)	1	Growth regulating factor, transcription activator
miR397_1	TC06873	0	768	787	UCAUUGAGUGCAGCGUUGAU	AUCAACGCUGCACUCAAUGA	Cleavage	(CL5840Contig1)	1	putative laccase
miR397_1	TC02297	0.5	709	728	UCAUUGAGUGCAGCGUUGAU	AUCAAUGCUGCACUCAAUGA	Cleavage	(CL1502Contig1)	1	protein with similarity to putative laccase
miR397_1	TC08494	1	724	744	UCAUUGAGUGCAGCGUUGAUG	UGUCAAUGCUGCACUCAAUGA	Cleavage	(CL7449Contig1)	1	protein with similarity to putative laccase
miR397_1	TC22250	2	64	84	UCAUUGAGUGCAGCGUUGAUG	UAUCAAUGCUGCACUCAAUCA	Cleavage	(contig27876)	1	putative laccase
miR397_1	TC16485	3	720	740	UCAUUGAGUGCAGCGUUGAUG	CAUCAAUGCAGCACUAAAUGA	Cleavage	(CL15726Contig1)	1	putative laccase
miR397_1	TC21607	2.5	994	1014	UCAUUGAGUGCAGCGUUGAUG	UAUCAACCUUGUACUCGAUGA	Cleavage	(contig24093)	1	dual-targeted purple acid phosphatase isozyme AtPAP26
miR397_1	TC05717	2.5	1040	1060	UCAUUGAGUGCAGCGUUGAUG	UAUCAACCUUGUACUCGAUGA	Cleavage	(CL4693Contig1)	1	dual-targeted purple acid phosphatase isozyme AtPAP26
miR397_1	TC09166	3	1954	1974	UCAUUGAGUGCAGCGUUGAUG	UAUCAAUGUUGCAGUUAGUGA	Cleavage	(CL8128Contig1)	1	coatomer gamma-2 subunit / gamma-2 coat protein / gamma-2 COP
miR397_1	TC07425	3	853	872	UCAUUGAGUGCAGCGUUGAU	AACAACGCUGUGCUCAAUGC	Cleavage	(CL6387Contig1)	1	putative expansin
miR397_1	TC10739	3	699	718	UCAUUGAGUGCAGCGUUGAU	AUCAAUGCAGCACUAAAUGA	Cleavage	(CL9713Contig1)	1	putative laccase
miR398_1	TC34668	3	245	264	UGUGUUCUCAGGUCGCCCCU	AGGUGCAACCUGGGGACACA	Cleavage	(Locus_9142)	1	LysM, LysM domain
miR398_2	TC34668	3	245	264	UGUGUUCUCAGGUCGCCCCU	AGGUGCAACCUGGGGACACA	Cleavage	(Locus_9142)	1	LysM, LysM domain
miR399_1	TC24500	1	504	524	UGCCAAAGAAGAUUUGCCCCG	UGGGGCAAAUCUCCUUUGGCA	Translation	(Locus_20849)	1	Expressed protein
miR399_1	TC23332	1	968	987	UGCCAAAGAAGAUUUGCCCC	GCGGCAAAUCUUCUUUGGCA	Cleavage	(Locus_124)	1	Expressed protein
miR399_1	TC19664	2	704	723	UGCCAAAGAAGAUUUGCCCC	GAGGCAAAUCUCCUUUGGCA	Translation	(contig09485)	1	Expressed protein
miR399_1	TC05363	3	1148	1168	UGCCAAAGAAGAUUUGCCCCG	UGUGGCAACUUUUCUUUGGUA	Cleavage	(CL4349Contig1)	1	BZIP protein
miR399_2	TC24500	2.5	504	524	UGCCAAAGGAGAGCUGCCCUA	UGGGGCAAAUCUCCUUUGGCA	Cleavage	(Locus_20849)	1	Expressed protein
miR399_2	TC04372	3	551	571	UGCCAAAGGAGAGCUGCCCUA	UAGUGAAGCUCUUCUUUGGUA	Cleavage	(CL3399Contig1)	1	IQ-domain 29 (IQD29)
miR399_2	TC23332	3	913	933	UGCCAAAGGAGAGCUGCCCUA	UUGGGCACAUCUCCUUUGGCA	Cleavage	(Locus_124)	1	Expressed protein
miR399_3	TC24500	2.5	504	524	UGCCAAAGGAGAGCUGCCCUG	UGGGGCAAAUCUCCUUUGGCA	Cleavage	(Locus_20849)	1	Expressed protein
miR399_3	TC04372	3	551	571	UGCCAAAGGAGAGCUGCCCUG	UAGUGAAGCUCUUCUUUGGUA	Cleavage	(CL3399Contig1)	1	IQ-domain 29 (IQD29)
miR399_3	TC23332	3	914	933	UGCCAAAGGAGAGCUGCCCU	UGGGCACAUCUCCUUUGGCA	Cleavage	(Locus_124)	1	Expressed protein
miR399_4	TC14831	3	703	723	UGCCAAAGGAGAGCUGCUCUU	AAAAGCAGCUUUCAUUUGGUA	Cleavage	(CL14063Contig1)	1	AGC (cAMP-dependent, cGMP-dependent and protein Putative protein kinase C)
miR399_4	TC24500	3	505	524	UGCCAAAGGAGAGCUGCUCU	GGGGCAAAUCUCCUUUGGCA	Cleavage	(Locus_20849)	1	Expressed protein
miR399_4	TC04372	3	552	571	UGCCAAAGGAGAGCUGCUCU	AGUGAAGCUCUUCUUUGGUA	Cleavage	(CL3399Contig1)	1	IQ-domain 29 (IQD29)
miR399_4	TC01982	3	6270	6289	UGCCAAAGGAGAGCUGCUCU	AGAGUUGCUAUUCUUUGGCA	Translation	(CL1237Contig1)	1	Related to TOR proteins
miR399_5	TC24500	1.5	504	524	UGCCAAAGGAGAGUUGCCCUG	UGGGGCAAAUCUCCUUUGGCA	Cleavage	(Locus_20849)	1	Expressed protein
miR399_5	TC19664	3	704	723	UGCCAAAGGAGAGUUGCCCU	GAGGCAAAUCUCCUUUGGCA	Cleavage	(contig09485)	1	Expressed protein
miR399_5	TC23332	3	733	752	UGCCAAAGGAGAGUUGCCCU	GAGGCAAAUCUCCUUUGGCA	Cleavage	(Locus_124)	1	Expressed protein
miR399_5	TC16546	3	1543	1563	UGCCAAAGGAGAGUUGCCCUG	CAUGGCAACUAUCUUUUGGUA	Translation	(CL15788Contig1)	1	dicarboxylate transporter 1 (DiT1)
miR399_6	TC24500	1.5	504	524	UGCCAAAGGAGAGUUGCCCUG	UGGGGCAAAUCUCCUUUGGCA	Cleavage	(Locus_20849)	1	Expressed protein
miR399_6	TC19664	3	704	723	UGCCAAAGGAGAGUUGCCCU	GAGGCAAAUCUCCUUUGGCA	Cleavage	(contig09485)	1	Expressed protein
miR399_6	TC23332	3	733	752	UGCCAAAGGAGAGUUGCCCU	GAGGCAAAUCUCCUUUGGCA	Cleavage	(Locus_124)	1	Expressed protein
miR399_6	TC16546	3	1543	1563	UGCCAAAGGAGAGUUGCCCUG	CAUGGCAACUAUCUUUUGGUA	Translation	(CL15788Contig1)	1	dicarboxylate transporter 1 (DiT1)
miR408_1	TC03026	2.5	2560	2579	AUGCACUGCCUCUUCCCUGG	CCAUGAAGGAGGCAGUGCAU	Cleavage	(CL2137Contig1)	1	RNA-binding (RRM/RBD/RNP motifs) family protein
miR408_1	TC19395	3	1375	1394	AUGCACUGCCUCUUCCCUGG	CUGGGGAAAAGGAAGUGCAU	Cleavage	(contig06124)	1	protein ortholog of yeast WBP1
miR408_1	TC05496	3	1375	1394	AUGCACUGCCUCUUCCCUGG	CUGGGGAAAAGGAAGUGCAU	Cleavage	(CL4480Contig1)	1	protein ortholog of yeast WBP1
miR530_1	TC20787	1	186	206	UGCAUUUGCACCUGCACUUUA	UCAAGUGCAGGUGCAAAUGCA	Cleavage	(contig18520)	1	zinc knuckle protein
miR530_1	TC01544	1	186	206	UGCAUUUGCACCUGCACUUUA	UCAAGUGCAGGUGCAAAUGCA	Cleavage	(CL887Contig1)	1	zinc knuckle protein
miR530_1	TC01794	1.5	333	353	UGCAUUUGCACCUGCACUUUA	UCAGGUGCAGGUGCAAAUGCA	Cleavage	(CL1083Contig1)	1	Expressed protein
miR530_1	TC01795	1.5	273	293	UGCAUUUGCACCUGCACUUUA	UCAGGUGCAGGUGCAAAUGCA	Cleavage	(CL1083Contig2)	1	zinc knuckle protein
miR530_1	TC18606	2.5	285	304	UGCAUUUGCACCUGCACUUU	CAGGUGCAGGUGCAGGUGCA	Cleavage	(CL17919Contig1)	1	Expressed protein
miR530_1	TC13187	3	76	95	UGCAUUUGCACCUGCACUUU	GUAUUGCAGGUGCAAAUGCA	Cleavage	(CL12264Contig1)	1	Protein of unknown function (DUF803)
miR530_1	TC07169	3	1171	1190	UGCAUUUGCACCUGCACUUU	GGAGUGUAGGUGAAGAUGCA	Cleavage	(CL6134Contig1)	1	2-oxoglutarate (2OG) and Fe(II)-dependent oxygenase superfamily protein
miR530_1	TC02083	2.5	1690	1709	UGCAUUUGCACCUGCACUUU	AAAGUACACGUGCAAGUGCA	Cleavage	(CL1324Contig1)	1	the MAP215 family of microtubule-associated proteins
miR530_1	TC04929	3	799	818	UGCAUUUGCACCUGCACUUU	CAAGAGCAGGUGGAAAUGCA	Cleavage	(CL3933Contig1)	1	Uncharacterised protein family SERF
miR530_1	TC04827	3	4342	4361	UGCAUUUGCACCUGCACUUU	CAAGUGCAAAUGCAAAUGCA	Translation	(CL3834Contig1)	1	ubiquitin-protein ligase containing a HECT domain
miR530_1	TC08317	3	924	943	UGCAUUUGCACCUGCACUUU	GGAUGGCAGGUGCAAAUGCA	Cleavage	(CL7273Contig1)	1	Protein of unknown function (DUF803)
miR2111_1	TC10245	2	51	70	UAAUCUGCAUCCUGAGGUUU	UUACCUCAGGAUGCAGAUUA	Cleavage	(CL9218Contig1)	1	Target gene of MIR2111-5p (F box/kelch repeat proteins)
miR2111_1	TC24483	3	270	290	UAAUCUGCAUCCUGAGGUUUA	UAAACCUCAGGCUGCUGAUUG	Translation	(Locus_20770)	1	C2H2-like zinc finger protein
miR2111_2	TC10245	2	51	70	UAAUCUGCAUCCUGAGGUUU	UUACCUCAGGAUGCAGAUUA	Cleavage	(CL9218Contig1)	1	Target gene of MIR2111-5p (F box/kelch repeat proteins)
miR2111_2	TC24483	3	270	290	UAAUCUGCAUCCUGAGGUUUA	UAAACCUCAGGCUGCUGAUUG	Translation	(Locus_20770)	1	C2H2-like zinc finger protein
miR2111_4	TC10245	2	51	70	UAAUCUGCAUCCUGAGGUUU	UUACCUCAGGAUGCAGAUUA	Cleavage	(CL9218Contig1)	1	Target gene of MIR2111-5p (F box/kelch repeat proteins)
miR2111_4	TC24483	3	270	290	UAAUCUGCAUCCUGAGGUUUA	UAAACCUCAGGCUGCUGAUUG	Translation	(Locus_20770)	1	C2H2-like zinc finger protein
miR2118_1	TC01089	3	78	99	UUACCGAUUCCACCCAUUCCUA	UAGGCAUGGGAGGGAUUGGUAA	Cleavage	(CL540Contig1)	1	NB-ARC domain-containing disease resistance protein
miR2118_1	TC09480	3	362	383	UUACCGAUUCCACCCAUUCCUA	UAGUAAAGGCUGGAAUCGGUAA	Cleavage	(CL8445Contig1)	1	Expressed protein
miR2118_1	TC12291	3	633	653	UUACCGAUUCCACCCAUUCCU	AGGAGUGAGUGGAUUCGGUGA	Cleavage	(CL11270Contig1)	1	Ribonuclease inhibitor
miR2118_1	TC00082	2.5	993	1013	UUACCGAUUCCACCCAUUCCU	GGGUAUGGGGGGGAUCGGUAA	Cleavage	(CL9Contig5)	1	Disease resistance protein (TIR-NBS-LRR class) family
miR2118_1	TC34610	2.5	401	421	UUACCGAUUCCACCCAUUCCU	GGGCAUGGGAGGGAUCGGUAA	Cleavage	(Locus_8787)	1	transmembrane receptors
miR2118_1	TC00496	2.5	733	752	UUACCGAUUCCACCCAUUCC	GGCAUUGGUGGAAUUGGUAA	Cleavage	(CL170Contig1)	1	Disease resistance protein (TIR-NBS-LRR class) family
miR2118_1	TC21040	3	629	650	UUACCGAUUCCACCCAUUCCUA	UUGGAAUUGGUGAAAUUGGUGA	Translation	(contig20289)	1	Expressed protein
miR2118_1	TC23505	3	279	300	UUACCGAUUCCACCCAUUCCUA	UUGGAAUUGGUGAAAUUGGUGA	Translation	(Locus_13958)	1	Expressed protein
miR2118_1	TC15239	3	297	316	UUACCGAUUCCACCCAUUCC	GGAAAAGGUGGAGUUGGUAA	Cleavage	(CL14471Contig1)	1	Ca2+ dependent ATPase
miR2118_1	TC31740	3	132	151	UUACCGAUUCCACCCAUUCC	GGUAUGGGUGGUGUUGGUAA	Translation	(Locus_47611)	1	transmembrane receptors
miR2118_2	TC10948	2.5	157	178	GGAUAUGGGAGGGUCGGUAAAG	CGUUGCCGACCUUCCCAGAUCC	Cleavage	(CL9922Contig1)	1	Exostosin family protein
miR2118_2	TC03848	3	1472	1492	GGAUAUGGGAGGGUCGGUAAA	UUUUCUGAUCCUGCCAUAUCC	Translation	(CL2904Contig1)	1	P-loop containing nucleoside triphosphate hydrolases superfamily protein
miR2118_2	TC09768	3	1172	1191	GGAUAUGGGAGGGUCGGUAA	UUACCGAGCUUUUCAUAUUC	Cleavage	(CL8736Contig1)	1	protein disulfide isomerase-like (PDIL) protein
miR5213_1	TC20094	3	35	56	UACGUGUGUCUUCACCUCUGAA	UUCAGAGGUGAAGAUACACGAU	Cleavage	(contig13825)	1	disease resistance protein (TIR-NBS-LRR class)
miR5213_1	TC00496	3	119	140	UACGUGUGUCUUCACCUCUGAA	UUCAGAGGUGAAGAUACACGAU	Cleavage	(CL170Contig1)	1	Disease resistance protein (TIR-NBS-LRR class) family
miR5213_1	TC00316	3	35	56	UACGUGUGUCUUCACCUCUGAA	UUCAGAGGUGAAGAUACACGAU	Cleavage	(CL83Contig1)	1	Disease resistance protein (TIR-NBS-LRR class) family
miR5213_1	TC29847	3	31	52	UACGUGUGUCUUCACCUCUGAA	UUCAGAGGGGAAGACACUCGUG	Cleavage	(Locus_42507)	1	Disease resistance protein (TIR-NBS-LRR class) family
miR5213_1	TC00084	3	354	375	UACGUGUGUCUUCACCUCUGAA	UUCAGAGGGGAAGACACUCGUG	Cleavage	(CL9Contig7)	1	Disease resistance protein (TIR-NBS-LRR class) family
miR5213_1	TC09045	3	175	196	UACGUGUGUCUUCACCUCUGAA	UUCAGAGGCGAAGACAUUCGUA	Cleavage	(CL8006Contig1)	1	Disease resistance protein (TIR-NBS-LRR class) family
miR5213_1	TC00082	3	354	375	UACGUGUGUCUUCACCUCUGAA	UUCAGAGGGGAAGACACUCGUG	Cleavage	(CL9Contig5)	1	Disease resistance protein (TIR-NBS-LRR class) family
miR5213_1	TC00081	3	184	205	UACGUGUGUCUUCACCUCUGAA	UUCAGAGGGGAAGACACUCGUG	Cleavage	(CL9Contig4)	1	transmembrane receptors
miR5213_1	TC00079	3	354	375	UACGUGUGUCUUCACCUCUGAA	UUCAGAGGGGAAGACACUCGUG	Cleavage	(CL9Contig2)	1	transmembrane receptors
miR5213_1	TC00085	3	354	375	UACGUGUGUCUUCACCUCUGAA	UUCAGAGGGGAAGACACUCGUG	Cleavage	(CL9Contig8)	1	transmembrane receptors
miR5213_1	TC00083	3	184	205	UACGUGUGUCUUCACCUCUGAA	UUCAGAGGGGAAGACACUCGUG	Cleavage	(CL9Contig6)	1	transmembrane receptors
miR5213_1	TC22136	3	354	375	UACGUGUGUCUUCACCUCUGAA	UUCAGAGGGGAAGACACUCGUG	Cleavage	(contig27332)	1	transmembrane receptors
miR5213_1	TC12127	2.5	343	362	UACGUGUGUCUUCACCUCUG	UAGAAGUGAAGAAACACGUA	Cleavage	(CL11106Contig1)	1	Expressed protein
miR5213_2	TC20094	3	36	56	UACGUGUGUCUUCACCUCUGA	UCAGAGGUGAAGAUACACGAU	Cleavage	(contig13825)	1	disease resistance protein (TIR-NBS-LRR class)
miR5213_2	TC00496	3	120	140	UACGUGUGUCUUCACCUCUGA	UCAGAGGUGAAGAUACACGAU	Cleavage	(CL170Contig1)	1	Disease resistance protein (TIR-NBS-LRR class) family
miR5213_2	TC00316	3	36	56	UACGUGUGUCUUCACCUCUGA	UCAGAGGUGAAGAUACACGAU	Cleavage	(CL83Contig1)	1	Disease resistance protein (TIR-NBS-LRR class) family
miR5213_2	TC29847	3	32	52	UACGUGUGUCUUCACCUCUGA	UCAGAGGGGAAGACACUCGUG	Cleavage	(Locus_42507)	1	Disease resistance protein (TIR-NBS-LRR class) family
miR5213_2	TC00084	3	355	375	UACGUGUGUCUUCACCUCUGA	UCAGAGGGGAAGACACUCGUG	Cleavage	(CL9Contig7)	1	Disease resistance protein (TIR-NBS-LRR class) family
miR5213_2	TC09045	3	176	196	UACGUGUGUCUUCACCUCUGA	UCAGAGGCGAAGACAUUCGUA	Cleavage	(CL8006Contig1)	1	Disease resistance protein (TIR-NBS-LRR class) family
miR5213_2	TC00082	3	355	375	UACGUGUGUCUUCACCUCUGA	UCAGAGGGGAAGACACUCGUG	Cleavage	(CL9Contig5)	1	Disease resistance protein (TIR-NBS-LRR class) family
miR5213_2	TC00081	3	185	205	UACGUGUGUCUUCACCUCUGA	UCAGAGGGGAAGACACUCGUG	Cleavage	(CL9Contig4)	1	transmembrane receptors
miR5213_2	TC00079	3	355	375	UACGUGUGUCUUCACCUCUGA	UCAGAGGGGAAGACACUCGUG	Cleavage	(CL9Contig2)	1	transmembrane receptors
miR5213_2	TC00085	3	355	375	UACGUGUGUCUUCACCUCUGA	UCAGAGGGGAAGACACUCGUG	Cleavage	(CL9Contig8)	1	transmembrane receptors
miR5213_2	TC00083	3	185	205	UACGUGUGUCUUCACCUCUGA	UCAGAGGGGAAGACACUCGUG	Cleavage	(CL9Contig6)	1	transmembrane receptors
miR5213_2	TC22136	3	355	375	UACGUGUGUCUUCACCUCUGA	UCAGAGGGGAAGACACUCGUG	Cleavage	(contig27332)	1	transmembrane receptors
miR5213_2	TC12127	2.5	343	362	UACGUGUGUCUUCACCUCUG	UAGAAGUGAAGAAACACGUA	Cleavage	(CL11106Contig1)	1	Expressed protein
miR5232_1	TC11444	0	463	483	UACAUGUCGCUCUCACCUGGA	UCCAGGUGAGAGCGACAUGUA	Cleavage	(CL10420Contig1)	1	Expressed protein
miR5232_1	TC02852	2.5	952	971	UACAUG-UCGCUCUCACCUG	CAGGUGAGAGCGAUCAUGUA	Cleavage	(CL1991Contig1)	1	ATPase E1-E2 type family protein
