# Supplementary material for: Identification and Characterization of Wilt and Salt Stress-Responsive MicroRNAs in Chickpea through High-Throughput Sequencing
Source: PLoS One. 2014 Oct 8;9(10):e108851. doi: 10.1371/journal.pone.0108851 (PMC4190074; doi:10.1371/journal.pone.0108851)
Supplement: Table S6 — List of the target genes that were identified for all of the novel miRNAs. (XLSX) [file pone.0108851.s007.xlsx]

## Sheet: S6- novel miRNA target genes
Table S6. List of the target genes that were identified for all of the novel miRNAs
miRNA_Acc.	Target_Acc.	Expectation	Target_start	Target_end	miRNA_aligned_fragment	Target_aligned_fragment	Inhibition	Target_Desc.	multiplicity	Putative Function
car-miRNA002	TC32221	3	81	102	AAGAUUGAUCUUGACCUUCUGC	GCACAGGAUCAGGAUCAAUCUU	Cleavage	(Locus_48775)	1	Pentatricopeptide repeat (PPR) superfamily protein
car-miRNA002	TC28116	3	51	70	AAGAUUGAUCUUGACCUUCU	AGAAGGUUAGGAUAGAUCUU	Cleavage	(Locus_36821)	1	Expressed protein
car-miRNA002	TC08148	3	2080	2099	AAGAUUGAUCUUGACCUUCU	GGAAGGUCAAGAUGGAUUUU	Cleavage	(CL7106Contig1)	1	FK506 binding protein (FKBP) family
car-miRNA002	TC21118	3	9542	9562	AAGAUUGAUCUUGACCUUCUG	UGGAAGGUCAAAAUCAAUUUC	Translation	(contig20864)	1	CP47
car-miRNA002	TC00118	3	9761	9781	AAGAUUGAUCUUGACCUUCUG	UGGAAGGUCAAAAUCAAUUUC	Translation	(CL16Contig1)	1	CP47
car-miRNA002	TC13522	3	170	189	AAGAUUGAUCUUGACCUUCU	AGGAUGUCAAGAUCGAUCUC	Cleavage	(CL12630Contig1)	1	26 proteasome complex subunit DSS1
car-miRNA002	TC03398	3	2025	2044	AAGAUUGAUCUUGACCUUCU	CGAGAGUCAGGAUCAAUCUU	Cleavage	(CL2481Contig1)	1	N-acetyl glucosamine transferase
car-miRNA002	TC32791	3	19	38	AAGAUUGAUCUUGACCUUCU	AGAAGAUCAAGAUUCAUCUU	Cleavage	(Locus_50111)	1	Expressed protein
car-miRNA002	TC09709	2.5	303	322	AAGAUUGAUCUUGACCUUCU	AGAAGUUCACGAUCAAUUUU	Translation	(CL8677Contig1)	1	Transducin family protein / WD-40 repeat family protein
car-miRNA003	TC03363	2.5	426	445	AAGCAGGCUCUGAUACCAUG	CAUGGAAUCAGUGCUUGCUU	Translation	(CL2448Contig1)	1	DNA helicase
car-miRNA004	TC08402	0	212	233	AAUAGAUUGUCCAAUCGAUUGU	ACAAUCGAUUGGACAAUCUAUU	Cleavage	(CL7357Contig1)	1	Expressed protein
car-miRNA004	TC22427	2	183	204	AAUAGAUUGUCCAAUCGAUUGU	AUAAUCGAUUGGGCAAUCGAUU	Cleavage	(contig28824)	1	Expressed protein
car-miRNA004	TC00522	2.5	3274	3294	AAUAGAUUGUCCAAUCGAUUG	CAAUCGAUUGGGUAAUCGAUU	Cleavage	(CL187Contig1)	1	cysteine-rich receptor-like protein; Putative protein kinase
car-miRNA004	TC00907	2.5	839	860	AAUAGAUUGUCCAAUCGAUUGU	ACAAUUGAAUGGACCAUCUAUU	Cleavage	(CL415Contig1)	1	subunit of the WAVE complex
car-miRNA004	TC00362	3	609	630	AAUAGAUUGUCCAAUCGAUUGU	GCAAUCGAUUAGGCAAUCGAUU	Cleavage	(CL103Contig2)	1	rhomboid protein-related
car-miRNA004	TC16136	3	363	384	AAUAGAUUGUCCAAUCGAUUGU	GCAAUCUAUUGGACAUUCUGUU	Cleavage	(CL15374Contig1)	1	PAS domain-containing protein tyrosine Putative protein kinase family protein
car-miRNA004	TC19920	3	295	315	AAUAGAUUGUCCAAUCGAUUG	CAAUCGAUUGGGAAAUCGAUU	Translation	(contig12162)	1	Expressed protein
car-miRNA004	TC01459	3	221	241	AAUAGAUUGUCCAAUCGAUUG	CAAUCGAUUUGGCAAUCGAUU	Cleavage	(CL816Contig1)	1	Expressed protein
car-miRNA004	TC17022	3	277	296	AAUAGAUUGUCCAAUCGAUU	UGUCGGUUGGACAGUUUAUU	Cleavage	(CL16272Contig1)	1	PG8, a component of autophagy conjugation pathway
car-miRNA004	TC08399	3	252	274	AAUAGAUUG-UCCAAUCGAUUGU	ACGAUCGAGUGGAGCAAUCUAUU	Translation	(CL7354Contig1)	1	MCA1 (mid1-complementing activity 1)
car-miRNA005	TC13494	1	56	76	AAUCACGGUGAGCCACUGUGA	UCACUGUGGCUCACCGUGAUU	Cleavage	(CL12601Contig1)	1	B120
car-miRNA005	TC16328	2	1630	1650	AAUCACGGUGAGCCACUGUGA	UCUUAGUGGCUCACUGUGAUU	Cleavage	(CL15568Contig1)	1	tyrosine aminotransferase
car-miRNA005	TC08080	3	2432	2452	AAUCACGGUGAGCCACUGUGA	UCACAGUAGCACAACGUGAUU	Translation	(CL7038Contig1)	1	D6 protein kinase like 2 (D6PKL2)
car-miRNA006	TC00002	0	608	627	ACCGGAAGCUGGGUUACGGU	ACCGUAACCCAGCUUCCGGU	Cleavage	(CL1Contig2)	1	Expressed protein
car-miRNA006	TC02149	2.5	508	527	ACCGGAAGCUGGGUUACGGU	ACGUUAACCUAGCUUCCGGU	Cleavage	(CL1380Contig1)	1	Protein of unknown function (DUF789)
car-miRNA007	TC06186	3	1117	1137	ACGACUGUUACAUCAUACAAC	GUUGUUUGAUGCAGCAGUUGU	Translation	(CL5158Contig1)	1	HCA2
car-miRNA008	TC06967	3	615	636	ACGAGACAGAUGGACACGACGG	UUGUUGUGGUCAUCUGUUUUGU	Cleavage	(CL5933Contig1)	1	RING/U-box superfamily protein
car-miRNA008	TC05545	3	195	216	ACGAGACAGAUGGACACGACGG	UUGUUGUGGUCAUCUGUUUUGU	Cleavage	(Locus_8255)	1	Os12g0525300
car-miRNA010	TC13033	0	899	919	AGGAGAAAGUCUUUGCAACCG	CGGUUGCAAAGACUUUCUCCU	Cleavage	(CL12055Contig1)	1	Serine protease inhibitor (SERPIN) family protein
car-miRNA010	TC12399	3	1407	1427	AGGAGAAAGUCUUUGCAACCG	UGGUUGAAAAGGCUUUUUCCC	Cleavage	(CL11378Contig1)	1	nuclear localized protein
car-miRNA011	TC14659	2.5	571	590	AUGGUUGAGAGGGUGACUUG	GAAGUCACCUUCUCAACCAA	Cleavage	(CL13888Contig1)	1	Amelogenin
car-miRNA011	TC02274	2.5	1430	1450	AUGGUUGAGAGGGUGACUUGA	UCAAAUAACCCUUUCAACCAU	Cleavage	(CL1483Contig1)	1	RNA binding (RRM/RBD/RNP motifs) family protein
car-miRNA011	TC17732	2.5	95	114	AUGGUUGAGAGGGUGACUUG	UGAGUUACCCUCACAACCAU	Cleavage	(CL17019Contig1)	1	Expressed protein
car-miRNA011	TC08052	3	1334	1353	AUGGUUGAGAGGGUGACUUG	CGAGUUGUCUUCUCGACCAU	Cleavage	(CL7010Contig1)	1	Late embryogenesis abundant (LEA) hydroxyproline-rich glycoprotein family
car-miRNA011	TC16830	3	191	210	AUGGUUGAGAGGGUGACUUG	CAAGUUAACCUCUAAACCAU	Cleavage	(CL16075Contig1)	1	Anion channel protein family
car-miRNA011	TC06852	3	388	407	AUGGUUGAGAGGGUGACUUG	CAAGCCACUCUCUCAUCCAU	Cleavage	(CL5819Contig1)	1	malonyl-CoA decarboxylase family protein
car-miRNA011	TC05883	3	1659	1678	AUGGUUGAGAGGGUGACUUG	CGAGUAAUCCUCUUGACCAU	Cleavage	(CL4855Contig1)	1	Pentatricopeptide repeat (PPR) superfamily protein
car-miRNA011	TC08029	3	1701	1720	AUGGUUGAGAGGGUGACUUG	CAAUUUAUUCUUUCAACCAU	Cleavage	(CL6988Contig1)	1	20S proteasome subunit PAB1 (PAB1)
car-miRNA011	TC12534	3	215	234	AUGGUUGAGAGGGUGACUUG	CCAGUCACUCUUGCAACCAU	Cleavage	(CL11514Contig1)	1	phosphoinositide binding
car-miRNA012	TC13195	3	728	747	CAGGGAACAGGCUGAGCAUG	ACUGCUCAGCUUGUUUCCUG	Cleavage	(CL12272Contig1)	1	20S proteasome subunit PAB1 (PAB1)
car-miRNA012	TC04635	3	2085	2105	CAGGGAACAGGCUGAGCAUGG	UCAUACUCAGCCUGUUGCUUG	Cleavage	(CL3647Contig1)	1	phosphoinositide binding
car-miRNA013	TC13195	3	728	747	CAGGGAACAGGCUGAGCAUG	ACUGCUCAGCUUGUUUCCUG	Cleavage	(CL12272Contig1)	1	20S proteasome subunit PAB1 (PAB1)
car-miRNA013	TC04635	3	2085	2105	CAGGGAACAGGCUGAGCAUGG	UCAUACUCAGCCUGUUGCUUG	Cleavage	(CL3647Contig1)	1	phosphoinositide binding
car-miRNA014	TC13195	3	728	747	CAGGGAACAGGCUGAGCAUG	ACUGCUCAGCUUGUUUCCUG	Cleavage	(CL12272Contig1)	1	Complex1_LYR, Complex 1 protein (LYR family)
car-miRNA014	TC04635	3	2085	2105	CAGGGAACAGGCUGAGCAUGG	UCAUACUCAGCCUGUUGCUUG	Cleavage	(CL3647Contig1)	1	Ribosomal protein L23/L15e family protein
car-miRNA015	TC17182	3	47	67	CGAGACAGAUGGACACGACGG	UCGUCGUGUUCGUUUGUCUUC	Cleavage	(CL16440Contig1)	1	auxin response mutant (AXR4)
car-miRNA015	TC10107	3	898	918	CGAGACAGAUGGACACGACGG	UCUUUGUGUCUAUUUGUCUUG	Cleavage	(CL9077Contig1)	1	PDS1
car-miRNA016	TC16682	2.5	630	649	CGAUUGCGGCGACGUGGGCG	CGUUCGCGUCGUCGCGAUCG	Cleavage	(CL15924Contig1)	1	homoserine Putative protein kinase (HSK)
car-miRNA016	TC11451	3	439	458	CGAUUGCGGCGACGUGGGCG	CGUCCGCGCUGUCGCAAUCG	Cleavage	(CL10427Contig1)	1	ubiquitin-specific protease.
car-miRNA016	TC09359	3	502	521	CGAUUGCGGCGACGUGGGCG	CGCCGGUAUCGCCGCAAUCG	Cleavage	(CL8324Contig1)	1	Bud13, Pre-mRNA-splicing factor of RES complex
car-miRNA016	TC15949	3	2525	2544	CGAUUGCGGCGACGUGGGCG	CGCCAACGCCACCGCAAUCG	Translation	(CL15182Contig1)	1	Expressed protein
car-miRNA017	TC09809	3	1205	1225	CGGAAUACAAGCUCUGUACCG	UGGUGCAGAACCUGUAUUUCG	Translation	(CL8777Contig1)	1	PPPDE putative thiol peptidase family protein
car-miRNA019	TC23269	1	35	55	CUGGGUUGGGUCGAUCGGUCC	GGACCGAUCGACCCAACCCAA	Cleavage	(Locus_1201)	1	mutant has Altered vascular cell differentiation
car-miRNA019	TC09700	2.5	446	465	CUGGGUUGGGUCGAUCGGUC	AGCCGAUUGACCCAACCCGG	Cleavage	(CL8668Contig1)	1	Expressed protein
car-miRNA019	TC04871	3	290	309	CUGGGUUGGGUCGAUCGGUC	AACCGAUUGACCCAACUCAA	Cleavage	(CL3876Contig1)	1	Expressed protein
car-miRNA019	TC04247	3	1253	1272	CUGGGUUGGGUCGAUCGGUC	GGCCGAUCGACUCAGCCGAG	Cleavage	(CL3277Contig1)	1	Expressed protein
car-miRNA019	TC21177	3	47	66	CUGGGUUGGGUCGAUCGGUC	GACCGAUAGAUCAAACUCAG	Cleavage	(contig21246)	1	Tetratricopeptide repeat (TPR)-like superfamily protein
car-miRNA020	TC33381	1.5	142	162	CUGUAGCAUCACUAUAGCCGC	GCGGCUAUAGUGGUGCUACAA	Cleavage	(Locus_51522)	1	Expressed protein
car-miRNA020	TC29465	3	101	121	CUGUAGCAUCACUAUAGCCGC	GCUGCUAUAGCGGUGCUAUAG	Translation	(Locus_4126)	1	ARM repeat superfamily protein
car-miRNA020	TC00653	2.5	2659	2678	CUGUAGCAUCACUAUAGCCG	CGUGUAUGGUGAUGCUACAG	Cleavage	(CL263Contig1)	1	Regulatory subunit beta of casein Putative protein kinase II
car-miRNA020	TC28744	3	57	76	CUGUAGCAUCACUAUAGCCG	CGGUUAUGGUGCUGCUGUAG	Translation	(Locus_38902)	1	RNA binding protein
car-miRNA020	TC05383	3	5662	5681	CUGUAGCAUCACUAUAGCCG	CGGUUUCAGUGAUGCUGCAG	Cleavage	(CL4368Contig1)	1	Regulatory subunit beta of casein Putative protein kinase II
car-miRNA021	TC11384	3	1006	1025	GAAACGGGUAGCUGAGGGUU	GACUCUUCGCUAUCCGUUUC	Cleavage	(CL10360Contig1)	1	RNA binding protein
car-miRNA021	TC08269	3	411	430	GAAACGGGUAGCUGAGGGUU	AAGCCUCAGCUGCCCUUUUC	Cleavage	(CL7225Contig1)	1	Peroxisomal membrane 22 kDa (Mpv17/PMP22) family protein
car-miRNA022	TC11384	3	1006	1025	GAAACGGGUAGCUGAGGGUU	GACUCUUCGCUAUCCGUUUC	Cleavage	(CL10360Contig1)	1	Disease resistance protein (TIR-NBS-LRR class) family
car-miRNA022	TC08269	3	411	430	GAAACGGGUAGCUGAGGGUU	AAGCCUCAGCUGCCCUUUUC	Cleavage	(CL7225Contig1)	1	Chaperone DnaJ-domain superfamily protein
car-miRNA023	TC04067	2.5	752	773	GAAAUGGACGGCAAUGAAUCUA	UAGAUUCAUUCCUGUCCAUUUA	Cleavage	(CL3107Contig1)	1	Chaperone DnaJ-domain superfamily protein
car-miRNA023	TC13929	2.5	324	344	GAAAUGGACGGCAAUGAAUCU	AGAUUCACUUUCGUCCAUUUC	Cleavage	(CL13099Contig1)	1	auxin receptor
car-miRNA023	TC14459	3	498	519	GAAAUGGACGGCAAUGAAUCUA	UGGCUUCAUUGGCGUCCAUUUG	Translation	(CL13682Contig1)	1	catalytics
car-miRNA023	TC13110	3	523	544	GAAAUGGACGGCAAUGAAUCUA	UGGCUUCAUUGGCGUCCAUUUG	Translation	(CL12154Contig1)	1	heterodimeric SUMO E1 activating enzyme.
car-miRNA023	TC10045	3	2127	2147	GAAAUGGACGGCAAUGAAUCU	AGCUUCAUUGCCAUUCAUUUU	Translation	(CL9015Contig1)	1	Pentatricopeptide repeat (PPR) superfamily protein
car-miRNA023	TC15971	2.5	2811	2830	GAAAUGGACGGCAAUGAAUC	GAUUCAUUGCCAAUCAUUUC	Translation	(CL15206Contig1)	1	Expressed protein
car-miRNA023	TC24309	3	392	411	GAAAUGGACGGCAAUGAAUC	AAUUCCUCGCCGUCCAUUUC	Cleavage	(Locus_19668)	1	Phox-associated domain
car-miRNA025	TC03957	3	56	79	GAGUUCACUGUUGGAGAUGUGCCA	UGGCACAACUCCAACGGUGAACCC	Cleavage	(CL3006Contig1)	1	PspA_IM30, PspA/IM30 family
car-miRNA025	TC02502	1.5	1854	1874	GAGUUCACUGUUGGAGAUGUG	UGCGUCUCCAGCAGUGAACUC	Cleavage	(CL1687Contig1)	1	Pentatricopeptide repeat (PPR) superfamily protein
car-miRNA025	TC04677	2.5	332	354	GAGUUCACUGUUGGAGAUGUGCC	GAUGCAUCUUCAACAGUGAAUUG	Cleavage	(CL3687Contig1)	1	SEC14 cytosolic factor family protein / phosphoglyceride transfer family protein
car-miRNA025	TC11357	2.5	654	674	GAGUUCACUGUUGGAGAUGUG	UACAUCUCCAACAUUGAAAUC	Cleavage	(CL10332Contig1)	1	GCN subfamily
car-miRNA025	TC19248	2.5	435	455	GAGUUCACUGUUGGAGAUGUG	UACAUUUCCACAAGUGAACUC	Translation	(contig04173)	1	allyl alcohol dehydrogenase-like protein
car-miRNA025	TC07605	3	614	633	GAGUUCACUGUUGGAGAUGU	CCACCUUUAACAGUGAACUC	Cleavage	(CL6565Contig1)	1	Expressed protein
car-miRNA025	TC08544	2.5	542	563	GAGUUCACUGUUGGAGAUGUGC	GAACAACUCCACCAGUGAAUUC	Translation	(CL7499Contig1)	1	ATH subfamily
car-miRNA027	TC14368	3	289	310	GCGAAGCUAUCGUGCGUUGGAU	GUCCAACGCGCCACAGUUUCGC	Translation	(CL13584Contig1)	1	Expressed protein
car-miRNA028	TC23269	1	34	53	GGGUUGGGUCGAUCGGUCCA	CGGACCGAUCGACCCAACCC	Cleavage	(Locus_1201)	1	ATH subfamily
car-miRNA028	TC02551	2.5	2175	2194	GGGUUGGGUCGAUCGGUCCA	UGGACCUAUCGAUCCAACCG	Cleavage	(CL1730Contig1)	1	Expressed protein
car-miRNA029	TC23269	0	32	53	GGGUUGGGUCGAUCGGUCCGCC	GGCGGACCGAUCGACCCAACCC	Cleavage	(Locus_1201)	1	Expressed protein
car-miRNA029	TC02551	3	2173	2194	GGGUUGGGUCGAUCGGUCCGCC	GCUGGACCUAUCGAUCCAACCG	Cleavage	(CL1730Contig1)	1	Eukaryotic aspartyl protease family protein
car-miRNA030	TC23269	1	32	53	GGGUUGGGUCGAUCUGUCCGCC	GGCGGACCGAUCGACCCAACCC	Cleavage	(Locus_1201)	1	GTP binding Elongation factor Tu family protein
car-miRNA031	TC23269	0.5	31	52	GGUUGGGUCGAUCGGUUCGCCU	AGGCGGACCGAUCGACCCAACC	Cleavage	(Locus_1201)	1	GTP binding Elongation factor Tu family protein
car-miRNA031	TC08761	3	1180	1199	GGUUGGGUCGAUCGGUUCGC	GUGACUCGAUUGACCCGACC	Cleavage	(CL7718Contig1)	1	Transmembrane magnesium transporter
car-miRNA032	TC00655	0	111	131	GUUCUAGAUCGACGGUGGCAU	AUGCCACCGUCGAUCUAGAAC	Cleavage	(CL265Contig1)	1	Transmembrane magnesium transporter
car-miRNA032	TC17332	0.5	146	166	GUUCUAGAUCGACGGUGGCAU	AUGCCACCGUCGGUCUAGAAC	Cleavage	(CL16594Contig1)	1	GTP binding Elongation factor Tu family protein
car-miRNA032	TC22399	3	1664	1684	GUUCUAGAUCGACGGUGGCAU	AUGCCAUUGUUGAGCUAGGAC	Cleavage	(contig28654)	1	GTP binding Elongation factor Tu family protein
car-miRNA032	TC08197	3	1664	1684	GUUCUAGAUCGACGGUGGCAU	AUGCCAUUGUUGAGCUAGGAC	Cleavage	(CL7154Contig1)	1	Transmembrane magnesium transporter
car-miRNA033	TC00655	0	111	131	GUUCUAGAUCGACGGUGGCAU	AUGCCACCGUCGAUCUAGAAC	Cleavage	(CL265Contig1)	1	Transmembrane magnesium transporter
car-miRNA033	TC17332	0.5	146	166	GUUCUAGAUCGACGGUGGCAU	AUGCCACCGUCGGUCUAGAAC	Cleavage	(CL16594Contig1)	1	GTP binding Elongation factor Tu family protein
car-miRNA033	TC22399	3	1664	1684	GUUCUAGAUCGACGGUGGCAU	AUGCCAUUGUUGAGCUAGGAC	Cleavage	(contig28654)	1	GTP binding Elongation factor Tu family protein
car-miRNA033	TC08197	3	1664	1684	GUUCUAGAUCGACGGUGGCAU	AUGCCAUUGUUGAGCUAGGAC	Cleavage	(CL7154Contig1)	1	Transmembrane magnesium transporter
car-miRNA034	TC00655	0	111	131	GUUCUAGAUCGACGGUGGCAU	AUGCCACCGUCGAUCUAGAAC	Cleavage	(CL265Contig1)	1	Transmembrane magnesium transporter
car-miRNA034	TC17332	0.5	146	166	GUUCUAGAUCGACGGUGGCAU	AUGCCACCGUCGGUCUAGAAC	Cleavage	(CL16594Contig1)	1	putative oxidoreductase/electron carrier
car-miRNA034	TC22399	3	1664	1684	GUUCUAGAUCGACGGUGGCAU	AUGCCAUUGUUGAGCUAGGAC	Cleavage	(contig28654)	1	N-acetyl glucosaminyl transferase I
car-miRNA034	TC08197	3	1664	1684	GUUCUAGAUCGACGGUGGCAU	AUGCCAUUGUUGAGCUAGGAC	Cleavage	(CL7154Contig1)	1	Expressed protein
car-miRNA035	TC05720	3	211	231	UAACUCUGAUGAAGUUGUGCA	UGCACAAUUUCAACAGAGAUA	Translation	(CL4696Contig1)	1	Transmembrane amino acid transporter family protein
car-miRNA035	TC08244	3	676	695	UAACUCUGAUGAAGUUGUGC	GCAUAACUUCAGCCGAGUUA	Translation	(CL7200Contig2)	1	VPS37-1
car-miRNA038	TC01221	1	220	240	UAUGUGAACGAGACAGAUGGA	UCCAUUUGUCUUGUUCACAUA	Cleavage	(CL637Contig1)	1	Major facilitator superfamily protein
car-miRNA038	TC15749	3	1878	1898	UAUGUGAACGAGACAGAUGGA	UCUAUCUGUUUUGAUUACAUA	Cleavage	(CL14982Contig1)	1	Cyclin-like F-box
car-miRNA038	TC18360	3	446	465	UAUGUGAACGAGACAGAUGG	UCAUCUGUCUUGUUCACGGA	Cleavage	(CL17668Contig1)	1	Protein phosphatase 2C family protein
car-miRNA038	TC01512	3	2366	2386	UAUGUGAACGAGACAGAUGGA	UCCAUCUGCUUCCUUCGCAUA	Translation	(CL861Contig1)	1	IBM1 likely protein with histone H3mK9 demethylation activity
car-miRNA039	TC00313	1.5	488	508	UCAUAUUUGUUGGACAUUUGA	UCAAAUGUCCAACAAAUAUAA	Cleavage	(CL82Contig3)	1	ARM repeat superfamily protein
car-miRNA039	TC00779	2	226	245	UCAUAUUUGUUGGACAUUUG	CAAAUGUCCAACAGACAUGA	Cleavage	(CL334Contig1)	1	ARM repeat superfamily protein
car-miRNA039	TC31606	3	78	97	UCAUAUUUGUUGGACAUUUG	AGAAUGUCCAACAAAUGUGC	Cleavage	(Locus_47283)	1	Eukaryotic aspartyl protease family protein
car-miRNA039	TC13048	2.5	666	685	UCAUAUUUGUUGGACAUUUG	CACAUGUCCAACGAGUAUGG	Cleavage	(CL12074Contig1)	1	flavin mononucleotide flavoprotein
car-miRNA039	TC02991	3	43	62	UCAUAUUUGUUGGACAUUUG	CAAAUGUCUCACAAGUAUGC	Translation	(CL2110Contig1)	1	nudix hydrolase homolog 26 (NUDX26)
car-miRNA039	TC05383	3	3293	3312	UCAUAUUUGUUGGACAUUUG	UAUAUGUCCAAUGGAUAUGA	Cleavage	(CL4368Contig1)	1	unknown function
car-miRNA039	TC20212	3	3257	3276	UCAUAUUUGUUGGACAUUUG	UAUAUGUCCAAUGGAUAUGA	Cleavage	(contig14818)	1	Os12g0525300
car-miRNA039	TC03834	3	781	800	UCAUAUUUGUUGGACAUUUG	CAAUUGUCUGGCAAAUAUGG	Cleavage	(CL2890Contig1)	1	PG1 protein
car-miRNA039	TC17927	2.5	793	812	UCAUAUUUGUUGGACAUUUG	CAACUGUACAACAAGUAUGA	Cleavage	(CL17227Contig1)	1	Protein of unknown function (DUF962)
car-miRNA039	TC18725	3	227	246	UCAUAUUUGUUGGACAUUUG	UAAAUUUUUAACAGAUAUGA	Cleavage	(CL18040Contig1)	1	nuclear protein
car-miRNA039	TC16005	3	4718	4737	UCAUAUUUGUUGGACAUUUGA	UCAAAUGUCCAG-AAGUAUGA	Translation	(CL15240Contig1)	1	P-loop containing nucleoside triphosphate hydrolases superfamily protein
car-miRNA040	TC13033	0	1616	1636	UCGCGUGAGUGAAGAAGGGCA	UGCCCUUCUUCACUCACGCGA	Cleavage	(CL12055Contig1)	1	nuclear protein
car-miRNA040	TC31442	2.5	142	161	UCGCGUGAGUGAAGAAGGGC	AACCUUCUUCACUCACGCGG	Cleavage	(Locus_46871)	1	Squamosa Binding Protein family, transcriptional regulator
car-miRNA040	TC17164	3	738	757	UCGCGUGAGUGAAGAAGGGC	CCCAUUCUUUGCUCACGCGA	Cleavage	(CL16422Contig1)	1	Cell wall-associated hydrolase
car-miRNA041	TC17990	2	102	121	UCGCUGUUGCGUUGGCGAUU	AAUAGACAACGCAACAGCGA	Cleavage	(CL17294Contig1)	1	class III HD-ZIP family protein
car-miRNA041	TC32840	2.5	2589	2608	UCGCUGUUGCGUUGGCGAUU	AAUCGCCAAUGUCAUAGCGA	Cleavage	(Locus_5023)	1	REVOLUTA a a small homeodomain-leucine zipper family
car-miRNA041	TC02575	2.5	75	94	UCGCUGUUGCGUUGGCGAUU	GAUAGACAACGCAACAGCGA	Cleavage	(CL1751Contig1)	1	REVOLUTA a small homeodomain-leucine zipper family
car-miRNA041	TC00121	3	152	171	UCGCUGUUGCGUUGGCGAUU	AAUCACCAACAUAACAGCGG	Translation	(CL17Contig2)	1	ROOT GROWTH DEFECTIVE 3 (RGD3)
car-miRNA041	TC00120	3	152	171	UCGCUGUUGCGUUGGCGAUU	AAUCACCAACAUAACAGCGG	Translation	(CL17Contig1)	1	Ribosomal protein L12/ ATP-dependent Clp protease adaptor protein ClpS family protein
car-miRNA042	TC04758	2	1062	1081	UCGGACCAGGCUUCAUUCUU	UGGAAUGAAGCCUGGUCCGG	Cleavage	(CL3766Contig1)	1	ubiquitin-specific protease
car-miRNA042	TC15765	2.5	774	793	UCGGACCAGGCUUCAUUCUU	UGGGAUGAAGCCUGGUCCGG	Cleavage	(CL14998Contig1)	1	Monosaccharide transport protein 1
car-miRNA042	TC08004	2.5	948	967	UCGGACCAGGCUUCAUUCUU	UGGGAUGAAGCCUGGUCCGG	Cleavage	(CL6963Contig1)	1	Major facilitator superfamily protein
car-miRNA042	TC02979	2.5	5304	5323	UCGGACCAGGCUUCAUUCUU	AAGGAUGAAGUCUUGUCCGA	Cleavage	(CL2100Contig1)	1	Domain of unknown function DUF1767
car-miRNA043	TC09115	0	606	626	UGAACUAUUCGAUCUUCGUUC	GAACGAAGAUCGAAUAGUUCA	Cleavage	(CL8076Contig1)	1	tubulin-folding cofactor E
car-miRNA043	TC03833	2	2465	2484	UGAACUAUUCGAUCUUCGUU	AAUGAAGAUCGAAUAUUUCA	Cleavage	(CL2889Contig1)	1	Expressed protein
car-miRNA044	TC21867	2	162	184	UGAAGCUGCC-AGCAUGAUCUUA	UAUGAUCAUGCUUGGCAGCUUCA	Translation	(contig25693)	1	Expressed protein
car-miRNA044	TC03743	2	162	184	UGAAGCUGCC-AGCAUGAUCUUA	UAUGAUCAUGCUUGGCAGCUUCA	Translation	(CL2804Contig1)	1	histone fold TBP-associated factor TAF6
car-miRNA044	TC05526	3	1151	1172	UGAAGCUGCC-AGCAUGAUCUU	AGGAUCUUGCUUGGCAGCUUCA	Translation	(CL4509Contig1)	1	similar to cellulose synthase
car-miRNA044	TC03697	3	249	268	UGAAGCUGCCAGCAUGAUCU	AGUUGAUGCUGGCAGCUUCU	Cleavage	(CL2763Contig1)	1	Metacaspase AtMCP1b
car-miRNA045	TC18760	2.5	891	912	UGAUUGUAUAAUCGAUUAGGCA	UGCCUAAUCGAUUGUUUAAUCA	Cleavage	(CL18076Contig1)	1	Expressed protein
car-miRNA045	TC14092	1	19	40	UGAUUGUAUAAUCGAUUAGGCA	UUCCCAAUCGAUUAUACAAUCA	Cleavage	(CL13280Contig1)	1	Expressed protein
car-miRNA045	TC03399	3	539	560	UGAUUGUAUAAUCGAUUAGGCA	UGUUUAAUUGAUUUUACAGUCA	Translation	(CL2482Contig1)	1	histone fold TBP-associated factor TAF6
car-miRNA045	TC08527	3	1710	1729	UGAUUGUAUAAUCGAUUAGG	UUUGAUUGAUUGUAUAAUCA	Cleavage	(CL7482Contig1)	1	similar to cellulose synthase
car-miRNA045	TC10896	3	235	254	UGAUUGUAUAAUCGAUUAGG	CCUAAUUUAUUAUACAAUAA	Cleavage	(CL9870Contig1)	1	Metacaspase AtMCP1b
car-miRNA046	TC18760	2.5	891	912	UGAUUGUAUAAUCGAUUAGGCA	UGCCUAAUCGAUUGUUUAAUCA	Cleavage	(CL18076Contig1)	1	MATE efflux family protein
car-miRNA046	TC14092	1	19	40	UGAUUGUAUAAUCGAUUAGGCA	UUCCCAAUCGAUUAUACAAUCA	Cleavage	(CL13280Contig1)	1	tonoplast-localized myo-inositol exporter
car-miRNA046	TC03399	3	539	560	UGAUUGUAUAAUCGAUUAGGCA	UGUUUAAUUGAUUUUACAGUCA	Translation	(CL2482Contig1)	1	vacuolar protein sorting-associated protein 2.3 (VPS2.3)
car-miRNA046	TC08527	3	1710	1729	UGAUUGUAUAAUCGAUUAGG	UUUGAUUGAUUGUAUAAUCA	Cleavage	(CL7482Contig1)	1	tonoplast-localized myo-inositol exporter
car-miRNA046	TC10896	3	235	254	UGAUUGUAUAAUCGAUUAGG	CCUAAUUUAUUAUACAAUAA	Cleavage	(CL9870Contig1)	1	vacuolar protein sorting-associated protein 2.3 (VPS2.3)
car-miRNA047	TC23371	2.5	383	402	UGCCAAGCGCUGUAGUAGGU	ACUUGCUGCAGCUCUUGGCA	Cleavage	(Locus_12813)	1	DNAse I-like superfamily protein
car-miRNA048	TC02625	3	1807	1829	UGGACUAAAAUUCUGUUUGGAGA	UUUUUAAGGAGAAUUUUAGUUCA	Cleavage	(CL1796Contig1)	1	Expressed protein
car-miRNA048	TC18501	2.5	181	202	UGGACUAAAAUUCUGUUUGGAG	UUCCAGAAAGAAUUUUAGUUUA	Cleavage	(CL17812Contig1)	1	Expressed protein
car-miRNA049	TC02625	3	1807	1829	UGGACUAAAAUUCUGUUUGGAGA	UUUUUAAGGAGAAUUUUAGUUCA	Cleavage	(CL1796Contig1)	1	Protein of unknown function (DUF581)
car-miRNA049	TC18501	2.5	181	202	UGGACUAAAAUUCUGUUUGGAG	UUCCAGAAAGAAUUUUAGUUUA	Cleavage	(CL17812Contig1)	1	RING/U-box superfamily protein
car-miRNA050	TC00530	0	347	367	UGGAUUGAGAUCGAAUGGUGC	GCACCAUUCGAUCUCAAUCCA	Cleavage	(CL192Contig1)	1	Histone superfamily protein
car-miRNA050	TC28350	2.5	80	99	UGGAUUGAGAUCGAAUGGUG	CCUCAUUUGAUCUCAAUUCA	Cleavage	(Locus_37643)	1	fumarylacetoacetase
car-miRNA050	TC21993	3	109	128	UGGAUUGAGAUCGAAUGGUG	UACCAUUUGAUCUUAAUCGA	Cleavage	(contig26425)	1	A-type monogalactosyldiacylglycerol (MGDG) synthase
car-miRNA050	TC05455	3	704	723	UGGAUUGAGAUCGAAUGGUG	CACCGUUCGAUUUCAACUCA	Cleavage	(CL4439Contig1)	1	WRKY Transcription Factor
car-miRNA050	TC13975	2.5	69	88	UGGAUUGAGAUCGAAUGGUG	CGCCACUCAAUCUCAAUCCA	Cleavage	(CL13149Contig1)	1	KAR-UP F-box 1 (KUF1)
car-miRNA050	TC17343	3	312	331	UGGAUUGAGAUCGAAUGGUG	CUUCAUUUGAUUUCAAUUCA	Cleavage	(CL16606Contig1)	1	SMG7
car-miRNA050	TC16401	3	67	86	UGGAUUGAGAUCGAAUGGUG	CAUUAUUAGAUCUCAAUUUA	Cleavage	(CL15642Contig1)	1	Expressed protein
car-miRNA050	TC08862	3	1282	1301	UGGAUUGAGAUCGAAUGGUG	CACCAUUCAAUUUCAACCCA	Cleavage	(CL7821Contig1)	1	unique electron-transfer flavoprotein
car-miRNA050	TC10301	3	966	985	UGGAUUGAGAUCGAAUGGUG	CACCUUUUCAUCUCAAUCUA	Cleavage	(CL9275Contig1)	1	Haloacid dehalogenase-like hydrolase (HAD) superfamily protein
car-miRNA050	TC03923	3	514	533	UGGAUUGAGAUCGAAUGGUG	CACCAUUUCAACUCAAUUCA	Translation	(CL2974Contig1)	1	Expressed protein
car-miRNA051	TC11550	2	799	818	UGGGACAAUCGAUUUGGACA	UGUCCAAAUUGAUUGUCCUU	Cleavage	(CL10526Contig1)	1	Expressed protein
car-miRNA051	TC31151	3	26	45	UGGGACAAUCGAUUUGGACA	UGUUUAAGUUGGUUGUUCCA	Cleavage	(Locus_46093)	1	Putative protein kinase
car-miRNA051	TC21283	3	564	583	UGGGACAAUCGAUUUGGACA	UGUUUAAGUUGGUUGUUCCA	Cleavage	(contig21987)	1	ATH subfamily
car-miRNA052	TC15244	2.5	162	181	UGGUCUGUGAGAGACUGCAC	AUGUGGUUUCUCACAGACCA	Cleavage	(CL14476Contig1)	1	MAR1 may act as a plastid transporter
car-miRNA052	TC32606	2.5	90	109	UGGUCUGUGAGAGACUGCAC	AUGCAGUCUAUCGCAGACCA	Translation	(Locus_49688)	1	Expressed protein
car-miRNA053	TC23269	1	32	53	UGGUUGGGUCGAUCGGUCCGCC	GGCGGACCGAUCGACCCAACCC	Cleavage	(Locus_1201)	1	Expressed protein
car-miRNA053	TC12936	3	348	369	UGGUUGGGUCGAUCGGUCCGCC	GGCGAACCGAUCGAUCCAACAA	Cleavage	(CL11948Contig1)	1	Expressed protein
car-miRNA053	TC02551	2.5	2173	2194	UGGUUGGGUCGAUCGGUCCGCC	GCUGGACCUAUCGAUCCAACCG	Cleavage	(CL1730Contig1)	1	histone acetyltransferase
car-miRNA054	TC16160	2.5	249	268	UGUGGAUGAUGCAGGAGCUG	UAGCUUUUGUAUCAUUCACA	Cleavage	(CL15398Contig1)	1	Major facilitator superfamily protein
car-miRNA054	TC20647	3	156	175	UGUGGAUGAUGCAGGAGCUG	UAGCUCUUGCAUCAUCUGUG	Cleavage	(contig17808)	1	RNA helicase family protein
car-miRNA054	TC28509	3	101	121	UGUGGAUGAUGCAGGAGCUGA	UUACCUCCUUCAUCAUCUACA	Cleavage	(Locus_38147)	1	TLP family
car-miRNA054	TC01211	2.5	3547	3566	UGUGGAUGAUGCAGGAGCUG	CAGCUCUUGUUUCAUCUACA	Translation	(CL630Contig1)	1	RNA helicase family protein
car-miRNA054	TC00847	3	2093	2113	UGUGGAUGAUGCAGGAGCUGA	UCAGCUUCAUCAUCAUCCAUA	Cleavage	(CL375Contig1)	1	Expressed protein
car-miRNA054	TC08626	3	1331	1350	UGUGGAUGAUGCAGGAGCUG	CAGUACCUGCAUCAUCCAUU	Cleavage	(CL7581Contig1)	1	basic chitinase
car-miRNA054	TC23002	3	929	948	UGUGGAUGAUGCAGGAGCUG	UAGCUUUUGCUUCAUCCGCA	Translation	(contig33122)	1	HAIRY MERISTEM 3 (HAM3)
car-miRNA054	TC11819	2.5	1425	1444	UGUGGAUGAUGCAGGAGCUG	CUGCUCCUGCACCAUCUACA	Translation	(CL10797Contig1)	1	small GTP-binding protein (ara-2)
car-miRNA054	TC04700	3	954	973	UGUGGAUGAUGCAGGAGCUG	UAGCUUUUGCUUCAUCCGCA	Translation	(CL3709Contig1)	1	Protein phosphatase 2C family protein
car-miRNA055	TC34170	0	97	118	UGUUGCAAUCGACCAGGACUAC	GUAGUCCUGGUCGAUUGCAACA	Cleavage	(Locus_53317)	1	Putative protein kinase interacting (KIP1-like) family protein
car-miRNA056	TC11756	3	814	833	UUAACCAGGCUCUG-AUACC	GGUAUUCAGAGCUUGGUUGA	Cleavage	(CL10733Contig1)	1	basic chitinase
car-miRNA058	TC15816	1.5	1422	1441	UUGAGCCGCGUCAAUAUCUU	GGGAUAUUGGCGCGGCUCAA	Cleavage	(CL15049Contig1)	1	HAIRY MERISTEM 3 (HAM3)
car-miRNA058	TC18694	3	728	747	UUGAGCCGCGUCAAUAUCUU	AAGAUAUGGAUGCUGCUCAA	Cleavage	(CL18008Contig1)	1	small GTP-binding protein (ara-2)
car-miRNA059	TC12379	3	217	236	UUGAUCUUUCGAUGUCGGCU	AGUCGAAAUGGAAGGAUCAA	Translation	(CL11358Contig1)	1	Protein phosphatase 2C family protein
car-miRNA059	TC01750	3	1581	1600	UUGAUCUUUCGAUGUCGGCU	AGAUGACAUCUGAAGAUCAA	Translation	(CL1049Contig1)	1	Putative protein kinase interacting (KIP1-like) family protein
