# Supplementary material for: Identification and Characterization of Wilt and Salt Stress-Responsive MicroRNAs in Chickpea through High-Throughput Sequencing
Source: PLoS One. 2014 Oct 8;9(10):e108851. doi: 10.1371/journal.pone.0108851 (PMC4190074; doi:10.1371/journal.pone.0108851)
Supplement: Table S7 — List of the primer sequences that were used in this study. (XLSX) [file pone.0108851.s008.xlsx]

## Sheet: S7- Primers used in study
Table S7. List of the primer sequences that were used in this study
Primer	miRNA sequence (5'-3')	Primer Sequence
RTQ Primer		CGAATTCTAGAGCTCGAGGCAGGCGACATGGCTGGCTAGT TAAGCTTGGTACCGAGCTCGGATCCACTAGTCC(T)25VN
RTQ-UNIr		CGAATTCTAGAGCTCGAGGCAGG
5sRNA_FP		ATCAGAACTCCGCAGTTAAGCGTG
Conserved miRNAs
Cp_mir156_FP	TTGACAGAAGAGAGAGAGCAC	TTGACAGAAGAGAGAGAGCAC
Cp_mir156-10_FP	TTGACAGAAGATAGAGAGCAC	TTGACAGAAGATAGAGAGCAC
Cp_mir166_FP	TCGGACCAGGCTTCATTCCCC	TCGGACCAGGCTTCATTCCCC
Cp_mir167_FP	TGAAGCTGCCAGCATGATCTG	TGAAGCTGCCAGCATGATCTG
Cp_mir168_FP	TCGCTTGGTGCAGGTCGGGAA	TCGCTTGGTGCAGGTCGGGAA
Cp_mir171_FP	TGATTGAGCCGCGTCAATATC	TGATTGAGCCGCGTCAATATC
Cp_miR319_FP	GAGCTTCCTTCAGTCCACTC	GAGCTTCCTTCAGTCCACTC
Cp_mir390_FP	AAGCTCAGGAGGGATAGCGCC	AAGCTCAGGAGGGATAGCGCC
Cp_miR396_FP	CTCAAGAAAGCTGTGGGAGA	CTCAAGAAAGCTGTGGGAGA
Cp_mir530_FP	TGCATTTGCACCTGCACTTTA	TGCATTTGCACCTGCACTTTA
Cp_mir2118_FP	TTACCGATTCCACCCATTCCTA	TTACCGATTCCACCCATTCCTA
Novel miRNAs
Cp_miR051_FP	TGGGACAATCGATTTGGACATC	TGGGACAATCGATTTGGACATC
Cp_miR015_FP	CGAGACAGATGGACACGACGG	CGAGACAGATGGACACGACGG
Cp_miR08_FP	ACGAGACAGATGGACACGACGG	ACGAGACAGATGGACACGACGG
Cp_miR011_FP	ATGGTTGAGAGGGTGACTTGA	ATGGTTGAGAGGGTGACTTGA
Cp_miR020_FP	CTGTAGCATCACTATAGCCGC	CTGTAGCATCACTATAGCCGC
FOR RACE
miR166-outer primer		CGGTCTTTGAGGATTTCTGC
miR166- Inner primer		ACACCAGTGCAACCATGAGA
